# Supplementary material for: An NlpC/P60 protein catalyzes a key step in peptidoglycan recycling at the intersection of energy recovery, cell division and immune evasion in the intracellular pathogen Chlamydia trachomatis
Source: PLoS Pathog. 2023 Feb 2;19(2):e1011047. doi: 10.1371/journal.ppat.1011047 (PMC9928106; doi:10.1371/journal.ppat.1011047)
Supplement: S1 Data file legend — (XLSX) [file ppat.1011047.s001.xlsx]

## Sheet: figure 1.c
Δlog10 OD 600 nm
		Empty vector pBAD24+			YkfCCtr			YkfCCtr C172A
	time [h]	1st	2nd	3rd	1st	2nd	3rd	1st	2nd	3rd
	0	0	0	0	0	0	0	0	0	0
	0.26	0.0018	0.0029	0.0025	0.0157	0.0172	0.0134	0.009	-0.0017	0.0111
	0.52	0.0184	0.0155	0.023	0.0507	0.0476	0.0531	0.0351	0.005	0.0246
	0.78	0.0364	0.0348	0.0448	0.1103	0.0972	0.0933	0.0473	0.0212	0.047
	1.04	0.0606	0.0512	0.055	0.1637	0.1452	0.1433	0.0455	0.0212	0.0522
	1.3	0.0804	0.0636	0.0512	0.217	0.1891	0.1884	0.0391	0.008	0.0458
	1.56	0.1026	0.0837	0.0442	0.2659	0.2311	0.2432	0.0279	0.0003	0.0402
	1.82	0.1232	0.1023	0.0588	0.3252	0.284	0.2866	0.0264	-0.0037	0.0377
	2.08	0.1404	0.1188	0.0774	0.3856	0.3366	0.3374	0.0257	-0.0057	0.0402
	2.34	0.158	0.1378	0.0935	0.4345	0.3934	0.4017	0.0305	-0.0034	0.043
	2.6	0.1722	0.1514	0.1102	0.4705	0.4432	0.4422	0.032	-0.0003	0.0473
	2.86	0.1895	0.1728	0.1293	0.4957	0.4727	0.4706	0.0373	0.0013	0.0519
	3.12	0.1995	0.1843	0.1517	0.5307	0.5079	0.5093	0.0464	0.0073	0.0597
	3.38	0.2127	0.2014	0.1727	0.5648	0.5426	0.5505	0.0595	0.0151	0.0715
	3.64	0.2333	0.2184	0.1952	0.5955	0.5712	0.5792	0.075	0.0266	0.0846
	3.9	0.2579	0.2406	0.2161	0.6176	0.6034	0.608	0.0919	0.0414	0.1017
	4.16	0.2712	0.2567	0.2355	0.6446	0.629	0.6308	0.111	0.0593	0.1237
	4.42	0.2864	0.2736	0.2495	0.6618	0.6526	0.6473	0.1304	0.0792	0.1423
	4.68	0.3129	0.2871	0.2636	0.6781	0.673	0.6676	0.1512	0.1012	0.1644
	4.94	0.3238	0.3033	0.2797	0.6914	0.6887	0.6793	0.1727	0.1252	0.1884
	5.2	0.342	0.3145	0.2946	0.703	0.7025	0.6903	0.1958	0.1493	0.214
	5.46	0.351	0.3252	0.3098	0.7179	0.7167	0.6981	0.2187	0.1735	0.2392
	5.72	0.3636	0.336	0.3234	0.7287	0.7296	0.7161	0.2402	0.1994	0.2639
	5.98	0.3725	0.3459	0.334	0.7387	0.7374	0.7208	0.2623	0.2239	0.2898

## Sheet: figure 3.b
Intensity [cps]
	time [min]	L-Ala-γ-D-Glu-mDAP			mDAP			L-Ala-γ-D-Glu-mDAP-D-Ala			mDAP-D-Ala
		Control (no enzyme)	YkfCCtr	YkfCCtrC172A	Control (no enzyme)	YkfCCtr	YkfCCtrC172A	Control (no enzyme)	YkfCCtr	YkfCCtrC172A	Control (no enzyme)	YkfCCtr	YkfCCtrC172A
	0.02	0	0	0	0	0	0	52	0	0	92	0	0
	0.037	0	38	0	0	0	0	62	0	36	61	0	0
	0.053	0	0	0	0	0	0	0	0	0	0	156	0
	0.07	0	0	0	0	0	0	0	0	0	0	141	0
	0.087	0	0	0	0	0	0	0	0	0	0	93	0
	0.104	0	0	0	0	0	0	0	0	0	0	0	0
	0.12	43	0	0	0	0	0	0	0	0	0	0	0
	0.137	0	0	0	0	0	0	0	0	0	0	0	0
	0.154	0	0	0	0	0	0	0	41	0	0	0	0
	0.171	0	0	0	0	0	0	0	0	0	0	0	0
	0.187	42	0	0	0	0	0	68	0	0	0	36	0
	0.204	24	0	0	0	0	0	45	0	0	0	0	12
	0.221	0	0	0	0	0	0	30	0	0	0	0	0
	0.237	0	0	0	0	0	0	20	0	0	0	0	0
	0.254	0	0	0	0	0	0	0	0	0	0	0	0
	0.271	0	0	0	0	0	0	0	0	0	0	0	0
	0.288	0	0	0	0	0	0	0	34	0	0	0	0
	0.304	0	0	17	0	0	0	0	41	0	0	0	0
	0.321	0	0	11	0	0	0	0	27	0	0	0	0
	0.338	0	0	0	0	0	0	0	18	0	0	0	0
	0.355	0	0	0	0	0	0	0	12	0	0	0	0
	0.371	0	0	0	0	0	0	0	0	26	0	0	0
	0.388	0	0	0	0	0	0	0	0	17	0	0	0
	0.405	0	0	0	0	0	0	42	0	0	0	0	0
	0.421	0	0	0	0	0	0	0	0	0	0	0	0
	0.438	0	0	0	0	0	0	0	0	0	0	0	0
	0.455	0	0	0	0	0	0	0	79	0	0	0	0
	0.472	24	0	0	0	0	0	0	0	0	0	0	0
	0.488	0	0	0	0	0	0	0	0	0	0	0	0
	0.505	0	0	0	0	0	0	46	0	0	0	0	0
	0.522	0	0	0	0	0	0	30	0	0	0	0	0
	0.538	0	0	0	0	0	0	0	0	81	0	0	0
	0.555	0	0	0	0	0	0	0	0	54	0	0	0
	0.572	23	0	0	0	0	0	81	0	0	0	0	0
	0.589	15	0	0	0	0	0	54	0	24	0	0	0
	0.605	0	0	0	0	0	0	36	0	0	0	0	0
	0.622	28	0	54	0	0	0	24	0	0	0	0	0
	0.639	18	0	36	0	0	0	0	0	0	0	0	0
	0.656	0	0	24	0	0	0	0	0	0	0	65	0
	0.672	0	25	0	0	0	0	0	0	0	0	0	0
	0.689	0	0	0	0	0	0	0	0	0	0	0	0
	0.706	0	0	0	0	0	0	0	0	0	0	0	0
	0.722	44	0	0	0	0	0	36	0	0	0	0	0
	0.739	29	0	0	0	0	0	0	0	20	0	0	0
	0.756	0	0	0	0	0	0	0	0	0	0	0	0
	0.773	0	0	0	0	0	0	0	54	0	0	0	0
	0.789	14	0	0	0	0	0	0	81	0	0	0	0
	0.806	0	0	41	0	0	0	0	54	0	0	0	49
	0.823	0	0	0	0	0	0	0	36	0	0	0	32
	0.84	0	0	0	0	0	0	0	24	0	0	0	0
	0.856	0	0	0	0	0	0	0	0	0	0	0	0
	0.873	0	0	0	0	0	0	0	0	0	0	0	0
	0.89	0	0	38	0	0	0	0	0	0	0	0	0
	0.906	0	0	25	0	0	0	0	0	38	0	0	0
	0.923	0	0	16	0	0	0	0	0	34	0	0	0
	0.94	0	0	40	0	0	0	0	0	22	0	0	0
	0.957	0	0	26	0	0	0	0	0	0	0	0	0
	0.973	0	0	0	0	0	0	0	0	0	0	0	0
	0.99	0	0	0	0	0	0	0	0	0	0	0	0
	1.007	0	0	0	0	0	0	64	0	0	0	0	0
	1.023	0	0	0	0	0	0	0	0	0	0	0	117
	1.04	0	0	0	0	0	0	0	0	0	0	0	78
	1.057	0	0	0	0	0	0	0	0	0	0	0	52
	1.074	0	0	0	0	0	0	0	0	0	0	0	0
	1.09	0	0	0	0	0	0	0	0	0	0	0	0
	1.107	0	61	0	0	0	0	0	0	0	0	48	0
	1.124	0	40	0	0	0	0	0	0	0	0	0	0
	1.141	0	0	0	0	0	0	0	0	0	0	0	0
	1.157	0	0	0	0	0	0	0	0	0	0	0	64
	1.174	0	0	0	0	0	0	22	0	0	0	0	42
	1.191	0	0	0	0	0	0	0	0	0	0	0	0
	1.207	0	0	0	0	0	0	0	0	0	0	0	0
	1.224	0	0	0	0	0	0	0	0	0	0	0	0
	1.241	0	0	0	0	0	0	0	0	17	0	0	144
	1.258	65	0	0	0	0	0	0	0	11	0	0	117
	1.274	43	0	0	0	0	0	0	0	0	0	0	78
	1.291	0	37	0	0	0	0	0	0	0	0	0	93
	1.308	0	24	0	0	0	0	0	0	0	0	0	34
	1.325	0	49	0	0	0	0	0	0	0	0	25	22
	1.341	0	32	0	0	0	0	0	0	0	0	0	36
	1.358	0	0	0	0	0	0	0	45	26	0	0	24
	1.375	0	0	0	0	0	0	0	30	0	0	0	16
	1.391	0	0	0	0	0	0	0	20	0	0	0	0
	1.408	0	0	0	0	0	0	32	0	0	0	0	0
	1.425	0	0	0	0	0	0	21	0	0	0	0	0
	1.442	109	0	70	0	0	0	0	34	0	0	0	0
	1.458	119	0	77	0	0	0	38	0	0	0	0	57
	1.475	79	0	51	0	0	0	25	0	0	0	0	38
	1.492	52	0	34	0	0	0	16	0	0	0	0	0
	1.508	73	0	0	0	0	0	0	0	0	0	0	0
	1.525	22	0	0	0	0	0	0	0	0	78	0	0
	1.542	14	0	0	0	0	0	0	0	0	0	0	97
	1.559	0	0	0	0	0	0	0	0	18	0	98	0
	1.575	0	0	0	0	0	0	0	0	37	0	65	0
	1.592	0	38	0	0	0	0	0	0	0	0	98	0
	1.609	0	25	0	0	0	0	0	32	0	0	0	0
	1.626	0	48	0	0	0	0	0	0	0	0	0	0
	1.642	0	32	0	0	0	0	0	0	0	0	0	42
	1.659	0	21	0	0	0	0	0	0	0	0	0	131
	1.676	0	0	0	0	0	0	0	32	0	0	0	87
	1.692	0	0	0	0	0	0	0	21	0	0	0	0
	1.709	0	0	0	0	0	0	0	22	0	0	0	0
	1.726	0	0	0	0	0	0	0	0	12	0	0	0
	1.743	0	0	0	0	0	0	0	0	0	0	0	0
	1.759	16	0	0	0	0	0	0	0	0	0	0	0
	1.776	0	0	0	0	0	0	0	0	0	0	0	0
	1.793	0	0	0	0	0	0	0	0	0	0	0	0
	1.809	0	0	0	0	0	0	0	0	0	0	0	0
	1.826	0	0	0	0	0	0	0	0	0	0	0	0
	1.843	0	0	0	0	0	0	0	0	0	0	0	0
	1.86	0	0	0	0	0	0	0	0	0	68	0	0
	1.876	0	0	0	0	0	0	0	0	0	0	0	0
	1.893	0	0	0	0	0	0	0	0	0	0	96	0
	1.91	0	54	0	0	0	0	0	0	0	66	64	0
	1.927	0	36	0	0	0	0	0	0	52	0	42	0
	1.943	0	0	0	0	0	0	0	0	0	0	28	0
	1.96	0	0	0	0	0	0	0	0	0	0	0	0
	1.977	0	0	0	0	0	0	0	0	0	0	58	0
	1.993	0	33	52	0	0	0	0	38	0	0	48	0
	2.01	0	0	34	0	0	0	0	25	0	0	60	0
	2.027	0	0	0	0	0	0	0	0	0	0	77	0
	2.044	0	0	0	0	0	0	0	0	0	0	38	0
	2.06	0	0	15	0	0	0	0	0	0	0	0	0
	2.077	0	0	0	0	0	0	0	0	0	0	0	0
	2.094	0	0	0	0	0	0	0	0	0	0	0	0
	2.111	0	0	0	0	0	0	0	0	0	0	0	0
	2.127	0	36	0	0	0	0	0	0	0	0	0	0
	2.144	0	24	0	0	0	0	0	0	0	0	0	0
	2.161	0	0	0	0	0	0	0	0	0	0	0	0
	2.177	0	0	0	0	0	0	0	0	0	0	0	0
	2.194	0	0	0	0	0	171	0	0	0	0	0	0
	2.211	0	0	0	0	0	0	0	0	0	0	0	29
	2.228	0	0	0	0	0	0	0	0	0	34	0	19
	2.244	0	0	0	0	0	0	0	0	0	0	0	0
	2.261	0	0	0	0	0	0	0	0	0	0	0	0
	2.278	0	0	0	0	0	0	0	0	0	0	0	0
	2.294	0	0	0	0	0	0	0	0	0	0	0	0
	2.311	0	0	0	0	0	0	0	0	114	0	0	46
	2.328	0	0	0	0	0	0	0	0	0	0	0	64
	2.345	0	0	0	0	0	0	21	0	0	0	45	42
	2.361	0	0	0	0	0	0	0	0	0	0	0	40
	2.378	0	0	0	0	0	0	0	0	0	0	0	0
	2.395	0	0	0	0	0	0	0	0	0	100	0	0
	2.412	0	0	0	0	0	0	0	0	0	0	0	0
	2.428	0	0	0	0	0	0	0	0	13	0	0	0
	2.445	0	0	0	0	0	0	0	0	0	0	0	0
	2.462	0	0	0	0	0	0	0	0	0	0	0	0
	2.478	0	0	0	0	0	0	0	0	0	0	0	0
	2.495	0	0	0	0	0	0	42	0	0	0	0	0
	2.512	0	0	0	0	0	0	28	0	0	0	0	0
	2.529	0	0	0	0	0	0	18	0	0	0	0	0
	2.545	0	0	0	0	0	0	0	0	0	0	0	0
	2.562	0	0	0	0	0	0	0	0	0	0	0	48
	2.579	0	0	32	0	0	0	0	0	0	0	0	0
	2.595	0	26	0	0	0	0	0	0	0	0	0	0
	2.612	0	17	0	0	0	0	0	0	0	0	0	0
	2.629	36	11	0	0	0	0	0	0	0	0	0	0
	2.646	0	0	0	0	0	0	0	0	0	0	0	0
	2.662	0	0	0	0	0	0	0	0	0	0	0	0
	2.679	0	0	0	0	0	0	0	0	0	0	0	0
	2.696	18	0	0	0	0	0	0	0	0	0	0	0
	2.713	0	0	14	0	0	0	0	44	0	0	0	0
	2.729	12	0	0	0	0	0	0	0	0	0	0	0
	2.746	0	0	0	0	0	0	0	0	0	0	0	0
	2.763	0	0	0	0	0	0	0	0	0	0	0	0
	2.779	0	0	0	0	0	0	0	0	0	0	0	0
	2.796	0	0	0	0	0	0	0	0	0	0	0	0
	2.813	0	0	0	0	0	0	0	0	0	0	0	57
	2.83	0	0	0	0	0	0	0	0	56	0	0	0
	2.846	0	0	0	0	0	0	0	0	37	0	0	0
	2.863	0	0	0	0	0	0	0	0	24	0	0	0
	2.88	0	0	0	0	0	0	0	0	0	0	0	0
	2.896	0	0	0	0	0	0	0	0	0	0	0	0
	2.913	0	0	0	0	0	0	0	0	30	0	0	0
	2.93	0	0	0	0	0	0	0	0	20	0	0	0
	2.947	0	0	0	0	0	0	0	0	0	0	0	0
	2.963	0	0	0	0	0	0	0	0	0	0	0	51
	2.98	0	0	19	0	0	0	0	0	0	0	0	0
	2.997	0	0	0	0	0	0	0	0	0	0	0	0
	3.014	0	0	0	0	0	0	0	0	0	0	0	0
	3.03	0	0	0	0	0	0	0	0	0	0	0	0
	3.047	0	0	0	0	0	0	0	0	0	0	0	0
	3.064	0	0	0	0	0	0	0	0	0	0	0	0
	3.08	0	0	0	0	0	0	13	0	0	0	0	0
	3.097	0	0	0	0	0	0	0	0	0	0	0	0
	3.114	0	0	0	0	0	0	0	0	0	0	0	0
	3.131	0	0	0	0	0	0	0	0	0	0	0	0
	3.147	0	0	0	0	0	0	15	0	102	0	0	0
	3.164	24	0	0	0	0	0	58	0	68	0	0	0
	3.181	38	0	0	0	0	0	38	0	0	0	0	0
	3.198	0	0	0	0	0	0	25	0	0	0	0	0
	3.214	0	0	0	0	0	0	16	0	0	0	0	0
	3.231	0	0	0	0	0	0	0	0	0	0	0	0
	3.248	0	0	0	0	0	0	0	0	21	0	0	0
	3.264	0	0	0	0	0	0	0	0	0	0	0	0
	3.281	0	0	0	0	0	0	0	0	0	0	0	0
	3.298	0	0	0	0	0	0	0	53	0	0	0	0
	3.315	0	0	0	0	0	0	0	35	0	0	28	0
	3.331	0	0	0	0	0	0	0	0	0	0	29	0
	3.348	0	0	0	0	0	0	0	0	0	0	84	0
	3.365	0	0	0	0	0	0	0	0	0	0	12	0
	3.381	0	0	0	0	0	0	0	0	0	0	0	0
	3.398	0	0	0	0	0	0	0	0	0	0	0	0
	3.415	0	0	0	0	0	0	0	0	0	0	0	0
	3.432	0	0	0	0	0	0	0	0	0	0	0	83
	3.448	0	0	0	0	0	0	0	0	0	0	0	20
	3.465	0	0	0	0	0	0	0	0	0	0	0	13
	3.482	0	0	0	0	0	0	0	0	0	0	0	170
	3.499	0	0	0	0	0	0	0	0	0	0	0	113
	3.515	0	0	0	0	0	0	0	0	0	0	0	75
	3.532	127	0	0	0	0	0	0	0	0	0	0	50
	3.549	84	0	0	0	0	0	0	0	0	0	0	30
	3.565	56	0	0	0	0	0	0	0	0	0	0	0
	3.582	37	0	0	0	0	0	0	0	0	0	0	0
	3.599	29	0	0	0	0	0	0	97	0	0	0	0
	3.616	0	0	0	0	0	0	0	64	0	0	0	0
	3.632	0	0	0	0	0	0	0	42	0	0	0	0
	3.649	0	0	33	0	0	0	0	43	73	0	0	0
	3.666	0	0	0	0	0	0	0	28	48	0	0	0
	3.682	60	0	0	0	0	0	0	0	0	0	0	0
	3.699	40	0	0	0	0	0	0	0	21	0	0	0
	3.716	26	0	0	0	0	0	0	0	14	0	0	0
	3.733	17	0	0	0	0	0	0	0	0	0	0	0
	3.749	0	0	0	0	0	0	0	0	0	0	0	0
	3.766	0	0	0	0	0	0	0	0	0	0	0	0
	3.783	0	0	0	0	0	0	0	0	0	0	0	0
	3.8	0	0	0	0	0	0	0	0	0	0	0	0
	3.816	0	0	0	0	0	0	0	0	0	0	0	0
	3.833	0	0	0	0	0	0	0	0	0	0	0	0
	3.85	0	0	0	0	0	0	0	0	0	0	0	0
	3.866	0	0	0	0	0	0	0	0	0	0	0	0
	3.883	0	0	0	0	0	0	0	0	0	0	0	0
	3.9	0	0	0	0	0	0	0	49	0	0	18	0
	3.917	0	0	0	0	0	0	0	32	0	0	0	0
	3.933	0	0	41	0	0	0	0	21	0	0	0	0
	3.95	0	58	0	0	0	0	0	0	0	0	0	0
	3.967	0	38	0	0	0	0	0	0	0	72	0	0
	3.984	0	0	0	0	0	0	0	0	0	0	0	0
	4	0	0	0	0	0	0	0	0	0	0	0	0
	4.017	71	29	0	0	0	0	0	0	0	0	0	0
	4.034	147	19	0	0	0	0	0	0	0	0	0	0
	4.05	98	0	0	0	0	0	0	0	0	0	0	0
	4.067	65	0	0	0	0	0	0	0	0	0	0	0
	4.084	0	0	0	0	0	0	0	0	0	0	0	0
	4.101	0	0	0	0	0	0	0	0	0	0	0	0
	4.117	0	0	0	0	0	0	0	0	0	0	0	0
	4.134	0	0	0	0	0	0	0	22	0	0	0	0
	4.151	0	0	0	0	0	0	0	0	0	0	0	0
	4.167	0	0	44	0	0	0	0	0	49	0	0	0
	4.184	0	0	29	0	0	0	0	0	32	22	26	0
	4.201	0	0	0	0	0	0	0	0	33	0	17	0
	4.218	0	0	0	0	0	0	0	0	0	0	0	34
	4.234	0	0	0	0	0	0	0	0	60	0	0	0
	4.251	0	0	0	0	0	0	0	0	40	65	0	0
	4.268	0	0	0	0	0	0	0	24	26	0	0	0
	4.285	0	0	0	0	0	0	0	17	17	0	0	0
	4.301	0	0	0	0	0	0	59	36	0	0	0	0
	4.318	0	0	0	0	0	0	39	0	0	0	0	0
	4.335	0	0	0	0	0	0	26	0	0	0	0	0
	4.351	0	0	0	0	0	0	0	0	0	0	0	0
	4.368	0	0	0	0	0	0	0	0	0	0	0	0
	4.385	0	0	0	0	0	0	0	0	0	0	0	0
	4.402	0	0	0	0	0	0	0	0	0	0	0	0
	4.418	0	0	0	0	0	0	0	0	28	0	0	0
	4.435	34	0	0	0	164	0	0	0	0	0	0	0
	4.452	22	0	0	0	0	0	0	0	0	65	0	0
	4.468	14	0	0	0	0	0	0	0	0	43	0	89
	4.485	0	0	0	0	0	0	0	0	0	0	0	59
	4.502	0	0	0	0	0	0	0	0	36	0	0	0
	4.519	0	0	16	0	0	0	0	0	24	0	0	0
	4.535	0	0	0	0	0	0	0	0	16	44	0	0
	4.552	0	0	0	0	0	0	0	0	0	29	0	0
	4.569	0	0	0	0	0	0	0	0	0	58	0	0
	4.586	0	0	0	0	0	0	88	0	0	0	0	0
	4.602	0	0	0	0	0	0	58	0	0	0	0	0
	4.619	0	0	0	0	0	0	38	0	0	0	0	0
	4.636	0	0	0	0	0	0	25	0	0	0	0	0
	4.652	0	0	0	0	0	0	16	0	0	0	0	0
	4.669	24	0	0	0	0	0	0	42	0	0	0	0
	4.686	0	0	0	0	0	0	0	0	0	0	0	0
	4.703	0	0	0	0	0	0	0	0	0	0	0	0
	4.719	0	0	0	0	0	0	0	0	0	0	0	0
	4.736	0	0	0	0	0	0	0	0	0	0	0	0
	4.753	0	0	0	0	0	0	0	0	0	0	0	0
	4.769	0	0	0	0	0	0	0	0	0	0	0	0
	4.786	0	0	0	0	0	0	0	25	0	0	0	0
	4.803	0	0	0	0	0	0	0	0	0	0	0	0
	4.82	0	0	0	0	0	0	0	0	0	0	0	0
	4.836	0	0	0	0	0	0	0	0	0	0	0	0
	4.853	0	0	0	0	0	0	0	0	14	0	0	118
	4.87	0	0	0	0	0	0	0	0	0	0	0	78
	4.887	0	0	0	0	0	0	32	0	0	0	0	38
	4.903	0	0	0	0	0	0	21	0	0	0	0	25
	4.92	0	0	0	0	0	0	0	0	0	0	0	0
	4.937	24	0	0	0	0	0	0	0	0	0	0	0
	4.953	38	0	0	0	0	0	0	0	0	0	0	46
	4.97	64	0	0	0	0	0	0	0	0	0	0	0
	4.987	42	0	0	0	0	0	0	0	0	0	0	38
	5.004	28	62	0	0	0	0	0	0	0	0	0	44
	5.02	18	41	0	0	0	0	0	0	0	0	0	0
	5.037	12	27	0	0	0	0	0	0	0	0	0	0
	5.054	0	0	0	0	0	0	0	0	0	0	0	0
	5.071	0	0	0	0	0	0	45	0	0	0	0	0
	5.087	0	0	0	0	0	0	30	0	0	0	0	0
	5.104	0	0	0	0	0	0	20	0	0	0	0	0
	5.121	0	0	0	0	0	0	13	0	0	0	0	50
	5.137	0	25	0	0	0	0	0	0	50	0	0	33
	5.154	0	0	0	0	0	0	0	0	33	0	0	0
	5.171	0	0	0	0	0	0	0	0	22	0	0	0
	5.188	0	0	0	0	0	0	0	0	0	0	0	0
	5.204	0	0	0	0	0	0	0	0	0	0	0	0
	5.221	0	0	0	0	0	0	0	0	0	0	0	0
	5.238	0	0	0	0	0	0	0	0	0	0	0	0
	5.254	0	0	0	0	0	0	0	0	0	0	0	0
	5.271	0	0	0	0	0	0	0	0	0	0	0	0
	5.288	44	0	0	0	0	0	0	0	0	0	0	0
	5.305	0	0	0	0	0	0	0	0	0	0	0	0
	5.321	19	0	0	0	0	0	0	0	0	0	0	0
	5.338	12	0	0	0	0	0	0	0	0	0	0	0
	5.355	0	0	0	0	0	0	0	0	0	0	0	0
	5.372	0	0	0	0	0	0	0	0	0	0	0	0
	5.388	0	0	0	0	0	0	0	0	0	0	0	0
	5.405	0	0	0	0	0	0	0	0	0	0	0	0
	5.422	0	0	0	0	0	0	0	0	0	0	0	0
	5.438	0	0	0	0	0	0	0	0	0	0	0	0
	5.455	0	28	0	0	0	0	0	0	0	0	0	0
	5.472	0	0	0	0	0	0	0	0	0	0	0	0
	5.489	0	0	0	0	0	0	0	0	0	0	0	0
	5.505	0	0	0	0	0	0	0	0	0	0	0	154
	5.522	0	0	0	0	0	0	0	0	0	0	0	102
	5.539	0	0	0	0	0	0	0	0	0	0	0	68
	5.556	0	0	0	0	0	0	0	0	0	0	0	0
	5.572	0	0	0	0	0	0	0	0	0	0	0	0
	5.589	0	0	0	0	0	0	0	0	0	0	0	50
	5.606	0	0	0	0	0	0	0	0	0	0	0	62
	5.622	0	0	0	0	0	0	49	0	0	0	0	41
	5.639	0	0	0	0	0	0	32	0	0	0	0	0
	5.656	0	0	0	0	0	0	0	0	0	0	0	0
	5.673	0	0	0	0	0	0	0	30	0	73	0	0
	5.689	0	0	0	0	0	0	0	0	0	32	0	0
	5.706	0	0	0	0	0	0	0	0	0	0	0	38
	5.723	0	0	0	0	0	0	0	0	0	0	0	0
	5.739	0	0	0	0	0	0	0	0	0	101	0	0
	5.756	0	0	36	0	0	0	0	0	0	67	0	0
	5.773	0	0	24	0	0	0	0	0	0	0	0	0
	5.79	0	0	70	0	0	0	0	0	32	0	0	0
	5.806	0	0	46	0	0	0	0	0	21	0	0	0
	5.823	0	0	0	0	0	0	0	0	0	0	0	0
	5.84	0	50	0	0	0	0	0	0	0	0	0	0
	5.857	0	0	0	0	0	0	0	0	0	0	0	0
	5.873	0	0	0	0	0	0	0	0	0	0	0	0
	5.89	37	0	0	0	0	0	65	0	0	0	0	0
	5.907	33	0	0	0	0	0	43	0	49	0	0	0
	5.923	0	0	0	0	0	0	28	0	32	0	0	0
	5.94	0	0	0	0	0	0	18	0	21	0	0	0
	5.957	28	0	0	0	0	0	0	0	0	0	0	0
	5.974	0	0	117	0	0	0	0	0	0	0	0	0
	5.99	0	0	78	0	0	0	0	0	0	0	0	0
	6.007	0	0	52	0	0	0	0	0	0	0	44	0
	6.024	0	0	0	0	0	0	0	0	0	0	0	0
	6.04	0	0	0	0	0	0	0	0	0	0	41	0
	6.057	0	0	0	0	0	0	0	0	0	0	0	0
	6.074	0	0	0	0	0	0	0	0	0	0	0	0
	6.091	0	0	0	0	0	0	0	0	0	0	0	0
	6.107	20	57	0	0	0	0	0	0	0	0	0	0
	6.124	0	80	0	0	0	0	0	0	0	0	0	0
	6.141	14	53	0	0	0	0	0	0	0	0	0	52
	6.158	0	35	0	0	0	0	0	45	0	0	0	0
	6.174	0	37	44	0	0	0	0	0	0	0	0	0
	6.191	0	24	29	0	0	0	0	0	0	0	0	0
	6.208	0	0	0	0	0	0	0	0	0	0	0	0
	6.224	0	44	0	0	0	0	0	0	0	0	0	0
	6.241	0	29	0	0	0	0	0	0	0	0	0	0
	6.258	0	0	0	0	0	0	0	46	0	0	0	0
	6.275	0	0	0	0	0	0	0	30	0	0	0	0
	6.291	0	0	0	0	0	0	0	0	0	33	0	44
	6.308	0	0	0	0	0	0	0	0	0	0	0	0
	6.325	0	0	73	0	0	0	0	34	0	0	0	44
	6.342	0	0	0	0	0	0	0	58	0	0	0	0
	6.358	0	0	0	0	0	0	0	38	0	0	0	0
	6.375	0	0	0	0	0	0	0	25	0	0	0	0
	6.392	0	0	0	0	0	0	0	0	0	0	0	0
	6.408	62	0	0	0	0	0	0	0	0	0	0	0
	6.425	41	0	0	0	0	0	0	0	0	0	0	0
	6.442	0	0	0	0	0	0	0	0	0	0	0	0
	6.459	0	0	0	0	0	0	0	0	0	0	0	0
	6.475	0	28	0	0	0	0	0	36	0	0	0	0
	6.492	60	18	0	0	0	0	0	0	0	0	0	0
	6.509	0	0	0	0	0	0	0	25	0	0	0	0
	6.525	0	0	0	0	0	0	28	16	0	0	0	0
	6.542	0	0	25	0	0	0	0	0	0	0	0	0
	6.559	0	0	16	0	0	0	0	0	20	0	0	0
	6.576	0	0	18	0	0	0	0	0	0	0	0	0
	6.592	0	0	13	0	0	0	0	0	0	40	0	0
	6.609	0	0	0	0	0	0	0	0	0	26	0	0
	6.626	0	0	0	0	0	0	0	0	0	0	0	0
	6.643	0	0	0	0	0	0	0	0	0	0	0	0
	6.659	0	0	0	0	0	0	0	0	0	0	0	0
	6.676	0	0	0	0	0	0	0	0	0	0	0	0
	6.693	0	0	0	0	0	0	0	0	0	78	0	21
	6.709	0	0	0	0	0	0	0	0	0	52	0	0
	6.726	0	0	0	0	0	0	0	0	0	34	0	0
	6.743	0	0	0	0	0	0	0	0	0	0	0	0
	6.76	0	0	0	0	0	0	0	0	0	0	0	0
	6.776	0	0	0	0	0	0	0	16	0	0	0	0
	6.793	0	0	0	0	0	0	0	0	0	0	0	0
	6.81	0	0	0	0	0	0	0	0	0	0	0	28
	6.827	0	0	0	0	0	78	0	0	0	0	0	0
	6.843	0	0	0	0	0	60	0	0	0	0	0	0
	6.86	0	0	0	0	0	0	0	0	0	0	0	0
	6.877	0	0	0	0	0	0	33	94	0	0	0	0
	6.894	0	89	0	0	0	0	22	0	0	52	0	0
	6.91	0	59	0	0	0	0	14	0	0	34	0	86
	6.927	0	39	0	0	0	0	0	0	0	22	0	57
	6.944	0	0	0	0	0	114	0	0	0	0	0	119
	6.96	44	41	0	0	0	0	0	54	0	0	0	40
	6.977	0	63	0	0	0	72	69	81	0	0	0	0
	6.994	0	0	0	0	0	95	122	54	0	0	0	0
	7.011	0	67	0	0	0	32	81	0	0	0	28	0
	7.027	0	0	0	0	0	0	0	0	0	0	137	0
	7.044	0	0	0	0	0	0	78	139	0	0	0	0
	7.061	0	178	0	0	0	0	0	138	0	0	0	0
	7.077	0	154	0	0	0	0	0	92	50	0	0	0
	7.094	0	132	0	81	0	0	0	61	33	0	81	0
	7.111	0	88	0	31	0	0	0	0	91	0	0	0
	7.128	0	0	0	0	0	0	0	0	0	0	0	0
	7.144	0	0	0	86	0	0	0	0	106	0	0	0
	7.161	0	0	0	0	129	0	0	0	0	0	0	0
	7.178	0	0	0	0	86	0	90	0	0	0	0	0
	7.195	0	0	0	0	0	0	63	0	0	82	0	0
	7.211	118	0	0	0	0	0	42	35	0	54	0	0
	7.228	78	0	0	0	0	0	46	0	42	61	0	0
	7.245	126	0	28	0	0	0	30	0	0	40	0	0
	7.261	0	0	0	0	0	0	41	14	0	45	0	28
	7.278	0	0	0	56	0	0	27	0	26	30	64	46
	7.295	0	0	0	0	0	0	0	0	17	32	42	30
	7.312	0	0	0	0	0	0	0	0	0	61	28	34
	7.328	0	0	0	0	0	0	0	0	0	57	18	52
	7.345	0	0	0	0	0	0	0	0	0	0	12	41
	7.362	0	0	0	0	0	0	0	0	0	0	0	0
	7.378	0	24	0	0	0	0	0	0	0	0	0	0
	7.395	0	0	0	0	0	0	0	0	0	0	60	0
	7.412	0	0	52	0	0	0	0	0	0	0	0	0
	7.429	0	0	34	0	0	0	0	0	0	0	0	0
	7.445	0	0	0	0	0	0	0	0	0	0	0	0
	7.462	0	0	0	0	0	0	0	0	0	0	0	0
	7.479	0	0	0	0	0	0	0	0	0	0	25	0
	7.496	0	0	0	0	0	0	0	0	0	68	0	0
	7.512	0	0	0	0	0	0	0	0	0	136	49	0
	7.529	0	0	0	0	0	0	0	0	0	90	0	90
	7.546	0	0	0	0	0	0	0	0	0	60	109	60
	7.562	0	0	0	0	0	0	0	16	0	0	172	40
	7.579	0	32	0	0	0	0	0	0	0	85	114	26
	7.596	0	26	0	0	0	0	0	0	0	103	0	44
	7.613	0	0	0	0	0	0	0	0	0	50	0	36
	7.629	0	0	36	0	0	0	0	0	0	0	0	38
	7.646	0	0	0	0	0	0	0	0	0	0	0	44
	7.663	0	0	34	0	0	0	0	0	0	0	0	29
	7.679	0	0	22	0	0	0	0	0	0	0	0	40
	7.696	0	0	0	0	0	0	0	0	0	0	0	0
	7.713	0	0	0	0	0	0	0	27	0	0	0	0
	7.73	37	0	0	0	0	0	0	18	0	0	0	0
	7.746	0	0	0	0	0	0	0	38	0	0	0	0
	7.763	0	0	0	0	0	0	0	0	0	0	0	0
	7.78	0	0	0	0	129	0	0	0	0	0	0	0
	7.797	0	81	0	0	0	0	0	0	0	0	0	0
	7.813	0	0	0	0	381	0	0	0	0	0	0	18
	7.83	0	69	0	0	451	0	0	0	0	0	0	0
	7.847	0	146	0	0	653	0	0	0	0	0	0	45
	7.863	0	0	0	0	607	0	0	0	0	0	236	0
	7.88	54	0	0	0	690	0	0	0	0	0	185	34
	7.897	36	0	0	0	654	0	49	0	0	0	228	41
	7.914	101	0	0	0	746	0	32	28	0	0	542	27
	7.93	89	0	28	0	772	0	0	18	0	0	601	43
	7.947	59	0	0	0	750	0	0	0	0	0	760	132
	7.964	39	0	0	0	694	0	0	0	0	46	1454	161
	7.981	19	0	44	0	357	0	0	0	0	0	1982	151
	7.997	12	0	0	0	438	0	0	0	0	0	3552	100
	8.014	0	0	0	0	436	0	0	0	0	0	5063	102
	8.031	0	0	0	0	0	0	0	0	0	0	5565	0
	8.047	0	0	0	0	0	0	0	0	0	42	6135	53
	8.064	0	0	0	0	0	0	0	0	0	0	6514	30
	8.081	34	0	37	0	0	0	0	0	0	0	7257	95
	8.098	0	0	24	0	0	0	0	0	0	0	7104	63
	8.114	0	0	56	0	0	0	0	0	0	0	6972	56
	8.131	0	0	84	0	0	0	0	0	81	0	6444	49
	8.148	0	0	98	0	0	0	0	0	0	0	6096	32
	8.164	0	102	65	0	0	0	0	0	0	0	5613	0
	8.181	0	85	59	0	0	0	0	0	0	0	4827	0
	8.198	0	56	64	0	0	0	0	0	0	0	4175	80
	8.215	0	106	78	0	0	0	0	0	0	0	3204	0
	8.231	0	70	0	0	0	0	0	0	66	0	2468	48
	8.248	0	0	69	0	0	0	0	0	44	0	1893	60
	8.265	0	0	68	0	0	0	0	0	29	0	1456	40
	8.282	0	0	0	0	0	0	30	0	19	0	1093	98
	8.298	0	0	0	0	0	233	25	0	0	0	954	65
	8.315	0	52	0	0	0	0	0	0	0	0	682	0
	8.332	0	0	0	0	0	0	0	36	0	0	521	0
	8.348	0	28	0	0	0	0	0	24	0	0	508	0
	8.365	25	0	0	0	0	0	0	0	0	0	370	0
	8.382	0	0	0	0	0	0	0	0	0	0	274	0
	8.399	0	48	46	0	0	0	0	0	0	0	182	0
	8.415	0	32	0	0	0	0	0	0	0	0	121	0
	8.432	0	66	0	0	0	0	0	0	113	0	86	0
	8.449	52	44	0	0	0	0	0	0	75	0	57	0
	8.466	34	29	0	0	0	0	0	30	50	0	38	0
	8.482	0	19	74	0	0	0	0	20	88	0	53	0
	8.499	0	0	49	0	0	0	0	0	58	0	35	0
	8.516	0	0	32	0	0	0	0	0	38	0	23	0
	8.532	34	0	21	0	0	0	0	0	36	0	15	0
	8.549	22	0	0	0	0	0	0	0	24	0	0	0
	8.566	0	0	0	0	0	0	0	0	16	0	0	0
	8.583	0	0	14	0	0	0	32	0	0	0	0	0
	8.599	129	0	50	0	0	0	0	52	58	0	0	0
	8.616	0	57	33	0	0	0	0	34	38	0	0	0
	8.633	104	130	0	0	0	0	0	22	25	0	0	49
	8.649	69	86	0	0	0	0	0	0	0	0	0	0
	8.666	0	114	106	0	0	0	0	0	0	0	0	0
	8.683	0	76	0	0	0	0	0	0	0	0	0	38
	8.7	109	50	76	0	0	0	0	0	0	0	0	0
	8.716	85	0	50	0	0	0	21	0	0	0	0	0
	8.733	56	0	0	0	0	0	139	0	0	0	0	49
	8.75	106	0	0	0	0	0	92	0	0	0	0	64
	8.766	114	0	0	0	0	0	61	0	0	0	0	42
	8.783	105	0	78	0	0	0	40	64	0	0	0	72
	8.8	76	0	70	0	0	0	26	56	41	0	0	78
	8.817	85	22	0	0	0	0	17	0	12	0	0	77
	8.833	81	14	42	0	0	0	47	136	0	0	0	51
	8.85	54	0	45	0	0	0	0	90	73	0	0	0
	8.867	0	0	30	0	0	0	0	60	48	0	0	0
	8.884	0	0	0	0	0	0	0	14	84	0	0	0
	8.9	0	0	0	0	0	0	0	0	56	0	0	0
	8.917	0	0	0	0	0	0	0	17	37	0	0	0
	8.934	0	43	0	0	0	0	0	0	24	0	0	32
	8.95	0	18	0	0	0	0	0	26	16	0	0	0
	8.967	56	0	130	0	0	0	0	0	29	0	0	0
	8.984	92	0	225	0	0	0	0	0	19	0	0	77
	9.001	133	0	276	0	0	0	0	94	0	0	0	51
	9.017	163	0	571	0	0	0	43	0	0	0	0	0
	9.034	330	0	638	0	0	0	0	0	25	0	0	0
	9.051	488	0	828	0	0	0	0	0	0	0	0	0
	9.068	909	0	918	0	0	0	0	0	0	0	0	0
	9.084	1411	0	1356	0	0	0	0	0	0	0	0	0
	9.101	1392	0	1958	0	0	0	0	0	0	0	0	0
	9.118	1604	0	1973	0	0	0	0	0	0	0	0	0
	9.134	1913	0	2186	0	0	0	0	0	0	0	34	0
	9.151	2371	0	2293	0	0	0	0	0	0	0	0	0
	9.168	2456	0	2854	0	0	0	0	0	0	0	0	0
	9.185	2517	0	3485	0	0	0	0	0	0	0	0	0
	9.201	2241	84	3042	0	0	0	0	0	0	0	0	0
	9.218	2214	56	3009	0	0	0	0	0	0	0	0	0
	9.235	2061	65	2800	0	0	0	0	0	0	0	0	0
	9.251	1876	0	2405	0	0	0	0	0	22	0	116	0
	9.268	1844	0	2163	0	0	0	0	0	0	0	77	0
	9.285	1872	74	1763	0	0	0	77	0	0	0	51	0
	9.302	1708	53	1336	0	0	0	51	0	0	0	0	0
	9.318	1542	121	1376	0	0	0	34	0	0	0	0	0
	9.335	1309	80	984	0	0	0	22	0	0	0	0	0
	9.352	1170	0	900	0	0	0	0	41	0	0	0	0
	9.369	1009	0	670	0	0	0	0	0	20	0	0	0
	9.385	975	0	508	0	0	0	86	0	0	0	0	0
	9.402	728	0	391	0	0	0	78	0	0	0	0	0
	9.419	485	0	437	0	0	0	74	0	0	0	0	0
	9.435	504	0	328	0	0	0	49	0	0	0	0	0
	9.452	396	0	320	0	0	0	32	0	0	0	0	0
	9.469	477	0	270	0	0	0	21	0	0	0	0	0
	9.486	318	0	218	0	0	0	0	0	0	0	0	0
	9.502	212	74	145	0	0	0	0	0	0	0	0	0
	9.519	170	141	124	0	0	0	21	0	0	0	0	0
	9.536	147	94	82	0	0	0	0	0	0	0	56	0
	9.552	168	69	54	0	0	0	0	0	0	0	0	0
	9.569	190	0	106	0	0	0	0	0	0	0	0	0
	9.586	182	0	57	0	0	0	46	29	0	20	0	0
	9.603	180	78	0	0	0	0	0	47	0	0	0	0
	9.619	128	0	0	0	0	0	0	31	0	0	0	0
	9.636	85	0	0	0	0	0	0	0	79	0	0	0
	9.653	56	0	0	0	0	0	0	0	71	0	46	0
	9.67	78	0	29	0	0	0	0	0	47	0	0	0
	9.686	0	14	19	0	0	0	0	0	0	0	0	0
	9.703	0	0	0	0	0	0	0	0	0	84	0	0
	9.72	0	0	62	0	0	0	0	90	0	0	0	0
	9.736	0	0	0	0	0	0	0	89	0	0	0	0
	9.753	89	58	0	0	0	0	0	59	0	0	0	0
	9.77	59	38	0	0	0	0	0	39	0	22	0	0
	9.787	0	74	42	0	0	0	0	0	0	42	0	0
	9.803	0	49	28	0	0	0	0	0	0	0	0	0
	9.82	0	32	53	0	0	0	0	0	0	0	0	0
	9.837	34	0	75	0	0	0	0	0	0	0	48	0
	9.854	0	0	50	0	0	0	0	0	0	0	0	0
	9.87	0	0	102	0	0	0	0	0	0	0	28	0
	9.887	0	0	0	0	0	0	0	0	0	0	100	0
	9.904	0	0	0	0	0	0	73	0	0	0	0	0
	9.92	0	0	0	0	0	0	132	0	0	0	66	0
	9.937	0	0	0	0	0	0	88	0	0	0	96	0
	9.954	0	0	0	0	0	0	0	0	38	0	170	0
	9.971	49	0	74	0	0	0	0	0	0	0	113	0
	9.987	14	0	77	0	0	0	38	0	44	0	67	0
	10.004	0	0	51	0	0	0	0	0	46	0	0	0
	10.021	0	0	34	0	0	0	0	0	30	75	0	0
	10.037	0	0	0	0	0	0	0	0	0	0	0	0
	10.054	39	0	0	0	0	0	0	0	0	0	0	0
	10.071	26	0	0	0	0	0	0	0	0	0	0	0
	10.088	0	0	0	0	0	0	0	0	0	105	0	0
	10.104	0	0	0	0	0	0	0	0	0	70	0	0
	10.121	0	0	49	0	0	0	0	0	0	0	0	0
	10.138	0	0	32	0	0	0	0	0	0	0	0	0
	10.155	0	0	0	0	0	0	0	0	0	15	0	0
	10.171	0	0	0	0	0	0	0	42	0	81	0	0
	10.188	0	0	0	0	0	0	0	0	0	100	0	0
	10.205	0	0	0	0	0	0	0	0	0	66	0	0
	10.221	0	0	0	0	0	0	0	0	0	77	0	0
	10.238	0	40	0	0	0	0	0	0	0	51	36	0
	10.255	0	34	0	0	0	0	0	0	64	34	0	88
	10.272	0	0	0	0	0	0	41	0	42	58	0	58
	10.288	82	0	0	0	0	109	27	0	0	112	0	38
	10.305	54	0	0	0	0	0	0	75	0	105	62	64
	10.322	0	0	77	0	0	0	0	50	49	64	118	42
	10.338	0	0	51	0	0	0	33	0	0	50	52	0
	10.355	0	62	34	0	0	0	41	0	62	28	0	0
	10.372	0	41	0	0	0	0	0	0	0	47	0	0
	10.389	0	48	0	0	0	0	0	0	0	31	105	0
	10.405	0	0	0	0	0	0	0	32	0	52	29	49
	10.422	114	0	0	0	0	0	0	0	0	57	46	0
	10.439	0	49	48	0	0	0	0	0	52	70	30	177
	10.456	0	32	32	0	0	0	0	0	38	117	0	168
	10.472	0	0	30	0	0	0	0	0	25	90	34	112
	10.489	0	0	30	0	0	0	78	0	29	0	0	0
	10.506	0	86	0	0	0	0	0	0	0	0	57	0
	10.522	0	57	82	0	0	145	0	0	0	0	0	0
	10.539	0	0	0	0	0	0	0	0	0	0	0	0
	10.556	0	0	0	0	0	160	0	39	0	42	0	0
	10.573	0	0	66	0	0	57	0	75	0	61	0	0
	10.589	0	0	0	0	0	38	60	84	0	40	0	0
	10.606	0	0	0	0	0	122	73	0	0	26	0	0
	10.623	0	0	0	0	0	0	48	0	0	18	0	0
	10.64	0	0	0	122	0	0	0	0	96	31	0	0
	10.656	0	0	0	0	0	0	40	0	74	0	0	101
	10.673	0	0	0	0	0	0	0	0	16	0	0	134
	10.69	0	0	0	0	0	0	0	0	64	31	0	89
	10.706	0	0	0	0	0	0	0	0	42	20	0	77
	10.723	0	0	0	0	0	0	48	0	93	65	0	51
	10.74	0	0	0	0	0	0	56	0	62	0	0	0
	10.757	0	0	0	0	0	0	0	0	0	0	0	0
	10.773	0	53	0	0	0	0	0	0	0	0	0	0
	10.79	0	0	0	0	0	0	0	0	50	0	0	0
	10.807	0	0	0	0	0	0	0	0	62	0	0	0
	10.823	0	0	0	0	0	0	0	90	41	0	0	0
	10.84	0	0	0	0	0	0	0	0	27	0	0	0
	10.857	0	0	0	0	0	0	0	0	35	0	0	58
	10.874	0	0	0	0	0	0	0	0	0	0	0	0
	10.89	0	38	76	0	0	0	37	66	0	0	0	0
	10.907	0	26	50	0	0	0	51	66	0	0	0	0
	10.924	0	29	0	0	0	0	0	44	42	0	0	0
	10.941	0	78	32	0	0	0	53	29	28	0	0	0
	10.957	0	52	33	0	0	0	0	0	26	0	0	0
	10.974	0	48	62	0	0	0	0	0	12	0	0	0
	10.991	0	32	0	0	0	0	0	0	0	0	0	0
	11.007	0	0	55	0	0	0	0	0	38	0	0	0
	11.024	0	0	43	0	0	0	0	0	0	0	0	0
	11.041	0	0	0	0	0	0	0	39	48	0	0	0
	11.058	0	0	56	0	0	0	0	26	32	0	0	0
	11.074	0	0	0	0	0	0	0	17	0	0	0	0
	11.091	0	0	0	0	0	0	0	0	0	0	0	0
	11.108	33	0	60	0	0	0	0	0	72	0	0	0
	11.124	22	0	38	0	0	0	11	0	48	54	0	0
	11.141	0	55	0	0	0	0	0	0	0	61	0	0
	11.158	0	0	0	0	0	0	37	0	68	40	0	0
	11.175	0	0	0	0	0	0	51	0	45	0	0	0
	11.191	0	0	63	0	0	0	34	0	0	0	0	0
	11.208	0	0	42	0	0	0	0	0	20	0	0	0
	11.225	0	0	0	0	0	0	0	0	13	0	0	0
	11.242	0	0	0	0	0	0	0	0	0	0	0	0
	11.258	0	0	0	0	0	0	0	0	0	0	0	0
	11.275	0	0	0	0	0	0	0	30	0	0	0	0
	11.292	0	0	0	0	0	0	0	52	0	0	0	0
	11.308	35	0	0	0	0	0	0	34	0	0	0	0
	11.325	23	0	0	0	0	0	0	18	0	0	0	0
	11.342	15	0	0	0	0	0	0	12	0	0	0	0
	11.359	66	0	0	0	0	0	0	0	0	0	0	65
	11.375	44	0	0	0	0	0	0	0	0	0	0	0
	11.392	0	0	0	0	0	0	0	28	78	0	0	0
	11.409	19	0	0	0	0	0	0	18	52	92	0	93
	11.425	0	0	0	0	0	0	0	12	54	80	0	62
	11.442	96	0	0	0	0	0	0	19	22	45	0	41
	11.459	64	0	0	0	0	0	0	12	14	0	0	0
	11.476	42	0	0	0	0	0	0	0	65	0	0	0
	11.492	28	0	0	0	0	0	30	0	79	0	0	0
	11.509	0	0	0	0	0	0	0	0	52	0	0	0
	11.526	0	0	0	0	0	0	0	91	76	0	0	0
	11.543	0	0	0	0	0	0	0	0	77	0	0	52
	11.559	0	0	0	0	0	0	0	0	92	0	0	57
	11.576	0	50	0	0	0	0	0	0	140	0	0	0
	11.593	0	0	0	0	0	0	51	0	148	0	0	0
	11.609	0	0	0	0	0	0	103	0	268	0	0	0
	11.626	0	0	0	0	0	0	68	38	362	50	0	0
	11.643	0	44	0	0	0	0	216	0	504	86	0	0
	11.66	0	29	0	0	0	0	193	125	402	0	0	0
	11.676	0	19	0	0	0	0	217	83	758	0	0	0
	11.693	0	0	0	0	0	0	254	0	1553	0	0	0
	11.71	0	0	0	0	0	0	508	95	2042	0	0	0
	11.727	0	0	0	0	0	0	438	0	2348	0	0	0
	11.743	0	0	0	0	0	0	572	0	2970	0	0	0
	11.76	0	41	0	0	0	0	610	0	3513	0	0	162
	11.777	0	0	0	0	0	0	1174	0	4366	0	0	108
	11.793	0	0	0	0	0	0	1589	0	5208	0	0	132
	11.81	0	0	0	0	0	0	1827	0	6921	0	0	48
	11.827	0	0	0	0	0	0	2014	0	7890	0	0	32
	11.844	0	0	0	0	0	0	2624	0	9618	0	0	0
	11.86	0	0	0	0	0	0	3582	0	10434	0	0	0
	11.877	0	0	0	0	0	0	4568	0	11561	0	0	0
	11.894	0	0	0	0	0	0	5613	0	12051	0	0	33
	11.91	68	0	0	0	0	0	6210	0	12466	0	0	22
	11.927	0	0	0	0	0	0	6916	0	13438	0	0	49
	11.944	0	0	0	0	0	0	8456	0	13393	0	0	0
	11.961	0	0	0	0	0	0	9838	0	13203	0	0	0
	11.977	0	0	0	0	0	0	10129	0	12112	0	0	0
	11.994	0	0	0	0	0	0	10422	0	10788	0	0	0
	12.011	0	0	0	0	0	0	11094	0	10182	0	0	0
	12.028	23	0	0	0	0	0	11274	0	9298	0	0	0
	12.044	0	0	0	0	0	0	11188	0	7750	0	0	0
	12.061	0	0	0	0	0	0	10992	0	7356	0	0	0
	12.078	0	0	0	0	0	0	10750	0	6236	0	0	0
	12.094	0	0	0	0	0	0	9908	0	5037	0	0	0
	12.111	103	0	0	0	0	0	9140	0	3974	0	0	0
	12.128	0	0	0	0	0	0	7852	0	3381	0	0	0
	12.145	45	0	0	0	0	0	6669	0	3066	0	0	0
	12.161	0	0	0	0	0	0	5826	0	2394	0	69	0
	12.178	0	0	0	0	0	0	5053	0	1845	0	0	0
	12.195	0	0	0	0	0	0	4195	0	1500	0	60	0
	12.211	0	22	0	0	0	0	3694	0	1200	0	56	0
	12.228	0	14	0	0	0	0	2874	0	989	0	0	0
	12.245	0	0	0	0	0	0	2368	0	688	0	0	0
	12.262	0	0	48	0	0	0	2218	0	580	0	0	0
	12.278	0	0	32	0	0	0	1706	0	386	0	0	0
	12.295	0	0	0	0	0	0	1392	0	372	0	0	0
	12.312	0	0	0	0	0	0	1362	0	248	0	0	0
	12.329	0	0	0	0	0	0	1115	0	226	0	0	24
	12.345	0	0	0	0	0	0	832	0	212	0	0	58
	12.362	0	0	0	0	0	0	750	0	141	0	0	0
	12.379	0	0	0	0	0	0	582	0	94	0	74	0
	12.395	0	0	0	0	0	0	432	0	62	0	0	0
	12.412	0	0	90	0	0	0	437	0	112	0	0	0
	12.429	0	0	0	0	0	0	344	0	74	0	0	0
	12.446	0	0	0	0	0	0	262	0	49	0	0	0
	12.462	0	0	36	0	0	0	205	0	75	0	0	0
	12.479	0	0	0	0	0	0	181	0	50	0	0	0
	12.496	0	0	0	0	0	0	270	0	77	0	0	0
	12.513	0	0	0	0	0	0	200	0	51	0	0	0
	12.529	0	113	0	0	0	0	133	0	50	0	0	0
	12.546	0	75	0	0	0	0	88	0	53	0	0	0
	12.563	0	50	0	0	0	0	125	0	75	0	0	0
	12.579	0	0	0	0	0	0	154	0	49	0	0	0
	12.596	0	0	0	0	0	0	114	0	33	0	0	0
	12.613	0	0	0	0	0	0	132	94	22	0	0	0
	12.63	0	0	0	0	0	0	112	62	37	0	0	0
	12.646	82	0	0	0	0	0	52	41	24	0	0	36
	12.663	0	0	0	0	0	0	0	27	16	0	29	0
	12.68	0	32	0	0	0	0	0	18	0	0	0	0
	12.696	0	0	0	0	0	0	0	0	0	0	0	0
	12.713	60	22	0	0	0	0	38	0	0	0	0	0
	12.73	40	60	58	0	0	0	107	0	0	0	0	0
	12.747	45	0	38	0	0	0	71	0	0	0	0	0
	12.763	71	0	0	0	0	0	47	0	0	0	0	0
	12.78	130	0	0	0	0	0	31	0	100	0	0	0
	12.797	158	11	0	0	0	0	0	0	66	0	0	0
	12.814	105	0	0	0	0	0	0	0	112	0	0	0
	12.83	70	0	0	0	0	0	0	0	74	0	0	0
	12.847	0	0	0	0	0	0	0	0	73	0	0	0
	12.864	36	0	0	0	0	0	0	56	54	0	0	0
	12.88	0	0	0	0	0	0	0	37	36	0	0	0
	12.897	0	0	0	0	0	0	0	24	24	0	0	0
	12.914	21	0	0	0	0	0	30	0	16	0	0	0
	12.931	14	0	0	0	0	0	20	0	44	0	0	0
	12.947	0	58	0	0	0	0	13	0	0	0	78	0
	12.964	0	0	0	0	0	0	0	0	0	0	55	0
	12.981	0	0	0	0	0	0	0	0	0	0	36	0
	12.997	41	0	0	0	0	0	0	0	0	0	0	0
	13.014	27	0	0	0	0	0	0	0	0	0	0	0
	13.031	18	0	0	0	0	0	0	58	0	0	0	0
	13.048	25	0	0	0	0	0	0	38	0	0	0	0
	13.064	82	0	0	0	0	0	38	0	0	0	0	0
	13.081	54	0	0	0	0	0	18	0	0	0	0	0
	13.098	0	0	0	0	0	0	76	0	0	0	0	0
	13.115	0	0	38	0	0	0	0	0	0	0	0	0
	13.131	0	0	25	0	0	0	0	0	44	0	0	0
	13.148	0	20	0	0	0	0	0	0	29	0	0	0
	13.165	0	0	25	0	0	0	0	0	0	0	0	0
	13.181	0	0	0	0	0	0	65	0	0	0	0	0
	13.198	0	30	0	0	0	0	49	0	36	0	0	0
	13.215	0	0	0	0	0	0	32	0	24	0	0	0
	13.232	0	0	30	0	0	0	21	0	0	0	0	0
	13.248	0	61	22	0	0	0	32	0	0	0	0	0
	13.265	0	40	14	0	0	0	21	0	0	0	0	41
	13.282	0	26	0	0	0	0	50	0	0	0	0	0
	13.298	0	0	0	0	0	0	33	0	0	78	0	0
	13.315	0	0	0	0	0	0	22	0	32	0	0	0
	13.332	0	0	0	0	0	0	14	0	103	0	0	0
	13.349	0	0	0	0	0	0	0	0	152	0	0	30
	13.365	0	0	0	0	0	0	39	0	101	0	0	33
	13.382	0	0	0	0	0	0	0	0	67	0	0	34
	13.399	0	0	0	0	0	0	0	0	70	0	0	0
	13.416	0	0	0	0	0	0	0	0	86	0	0	0
	13.432	0	0	0	0	0	0	0	0	57	0	0	0
	13.449	0	0	0	0	0	0	43	0	121	0	0	0
	13.466	44	0	0	0	0	0	95	0	80	62	0	0
	13.482	0	0	58	0	0	0	104	0	89	64	0	0
	13.499	0	0	56	0	0	0	69	0	175	42	0	0
	13.516	48	36	108	0	0	0	39	0	100	28	0	0
	13.533	0	0	72	0	0	0	66	34	77	0	0	0
	13.549	0	0	48	0	0	0	54	22	100	0	0	50
	13.566	0	0	0	0	0	0	36	0	66	0	0	0
	13.583	0	0	0	0	0	0	24	0	44	0	0	0
	13.599	0	0	40	0	0	0	0	0	29	0	0	0
	13.616	0	0	0	0	0	0	0	0	0	0	0	0
	13.633	36	0	17	0	0	0	58	0	29	0	0	0
	13.65	0	0	0	0	0	0	38	0	0	0	0	0
	13.666	0	0	0	0	0	0	0	0	0	0	0	0
	13.683	0	0	0	0	0	0	0	0	0	0	0	0
	13.7	92	0	0	0	0	0	86	0	0	0	0	0
	13.717	54	0	0	0	0	0	0	0	0	0	0	0
	13.733	0	0	0	0	0	0	140	0	0	0	84	0
	13.75	0	0	0	0	0	0	142	0	38	0	0	0
	13.767	0	0	74	0	0	0	113	0	25	0	80	0
	13.783	0	0	0	0	0	0	93	0	16	0	77	0
	13.8	0	0	0	0	0	0	96	0	0	0	84	0
	13.817	0	0	49	0	0	0	66	0	0	0	86	0
	13.834	0	0	32	0	0	0	45	0	0	0	146	0
	13.85	0	0	26	0	0	0	30	0	58	0	97	0
	13.867	0	0	44	0	0	0	40	0	38	0	0	0
	13.884	0	0	0	0	0	0	26	0	25	0	0	0
	13.901	0	0	0	0	0	0	0	0	16	0	0	0
	13.917	0	0	0	0	0	0	0	0	0	0	0	0
	13.934	0	0	0	0	0	0	0	0	0	0	0	0
	13.951	0	0	0	0	0	0	36	0	0	66	0	0
	13.967	29	0	18	0	0	0	0	0	68	0	36	111
	13.984	47	0	12	0	0	0	0	0	45	0	0	74
	14.001	0	0	0	0	0	0	0	0	30	0	0	49
	14.018	0	0	0	0	0	0	0	0	70	0	0	0
	14.034	0	0	0	0	0	0	0	0	46	0	0	0
	14.051	0	0	0	0	0	0	0	0	29	0	94	0
	14.068	0	0	0	0	0	0	0	0	19	0	0	0
	14.084	0	0	0	0	0	0	0	0	16	0	0	0
	14.101	0	0	0	0	0	0	0	0	0	0	0	0
	14.118	0	0	0	0	0	0	0	0	0	78	0	0
	14.135	0	0	0	0	0	0	0	0	0	0	0	0
	14.151	0	0	0	0	0	0	0	0	42	0	0	0
	14.168	0	0	69	0	0	0	0	0	28	0	0	0
	14.185	0	0	80	0	0	0	0	0	34	0	0	0
	14.202	0	70	121	0	0	0	0	0	22	0	0	0
	14.218	0	46	134	0	0	0	0	0	22	0	0	0
	14.235	0	30	89	0	0	0	0	0	0	0	0	0
	14.252	0	0	59	0	0	0	0	0	25	0	0	0
	14.268	0	0	58	0	0	0	0	18	0	0	0	0
	14.285	0	0	0	0	0	0	0	12	0	0	0	0
	14.302	0	0	60	0	0	0	0	0	0	0	0	0
	14.319	0	0	40	0	0	0	0	0	0	0	0	0
	14.335	0	0	26	0	0	0	0	0	0	0	0	0
	14.352	0	0	0	0	0	0	0	0	0	0	0	0
	14.369	0	36	0	0	0	0	0	0	0	0	0	0
	14.385	0	0	29	0	0	0	73	0	49	0	0	0
	14.402	0	0	0	0	0	0	48	0	32	0	0	0
	14.419	0	0	87	0	0	0	0	0	77	0	0	0
	14.436	0	0	90	0	0	0	21	0	51	0	0	0
	14.452	0	0	60	0	0	0	0	0	81	0	0	0
	14.469	0	55	0	0	0	0	0	0	0	124	0	0
	14.486	0	36	26	0	0	0	0	0	0	0	0	0
	14.503	0	24	0	0	0	0	0	0	42	104	0	0
	14.519	0	0	0	0	0	0	0	0	28	69	0	0
	14.536	0	36	0	0	0	0	42	0	18	122	0	0
	14.553	0	24	0	0	0	0	35	0	12	81	0	80
	14.569	0	0	0	0	0	0	18	0	0	0	0	99
	14.586	0	0	0	0	0	0	0	0	0	0	0	66
	14.603	0	0	0	0	0	0	0	0	0	0	45	44
	14.62	0	0	0	0	0	0	0	0	0	0	0	29
	14.636	0	0	0	0	0	0	0	0	0	68	0	19
	14.653	0	0	0	0	0	0	0	0	48	0	0	0
	14.67	0	0	0	0	0	0	14	0	32	0	0	0
	14.686	39	0	0	0	0	0	0	0	48	0	0	0
	14.703	26	0	0	0	0	0	0	0	32	0	0	0
	14.72	0	0	0	0	0	0	0	0	21	0	0	0
	14.737	0	0	0	0	0	0	0	0	12	0	42	0
	14.753	22	27	0	0	0	0	0	0	0	0	0	0
	14.77	54	0	0	0	0	0	0	0	0	0	0	0
	14.787	36	0	0	0	0	0	0	0	0	0	0	0
	14.804	0	0	0	0	0	0	0	0	0	0	0	0
	14.82	0	0	0	0	0	0	0	0	0	0	0	0
	14.837	0	0	0	0	0	0	0	0	0	0	0	0
	14.854	0	0	0	0	0	0	0	0	0	0	0	0
	14.87	0	0	0	0	0	0	0	0	0	0	0	0
	14.887	0	0	0	0	0	0	0	0	0	66	0	0
	14.904	34	81	30	0	0	0	0	0	0	0	0	0
	14.921	46	0	20	0	0	0	0	0	0	0	0	0
	14.937	30	0	13	0	0	0	0	0	0	0	0	0
	14.954	20	78	0	0	0	0	0	0	0	0	0	62
	14.971	0	52	0	0	0	0	26	0	0	0	0	41
	14.988	0	34	0	0	0	0	24	0	0	0	32	0
	15.004	0	22	0	0	0	0	0	0	0	0	0	0
	15.021	0	0	0	0	0	0	0	0	0	0	0	0
	15.038	144	0	0	0	0	0	0	0	0	0	0	0
	15.054	96	0	0	0	0	0	0	0	0	0	0	0
	15.071	64	0	0	0	0	0	0	0	0	0	0	0
	15.088	0	0	0	0	0	0	0	0	0	50	0	0
	15.105	0	0	0	0	0	0	0	0	0	84	0	0
	15.121	0	0	0	0	0	0	36	0	0	0	0	0
	15.138	38	0	0	0	0	0	30	0	0	0	0	0
	15.155	56	0	0	0	0	0	0	0	0	0	0	32
	15.171	0	0	0	0	0	0	0	0	0	0	0	21
	15.188	0	0	0	0	0	0	0	0	0	0	0	0
	15.205	0	0	0	0	0	0	0	0	0	0	0	0
	15.222	101	0	0	0	0	0	0	0	60	0	0	0
	15.238	67	0	0	0	0	0	54	0	40	0	0	0
	15.255	44	0	0	0	0	0	36	0	26	0	0	0
	15.272	0	0	0	0	0	0	41	0	0	0	0	0
	15.289	0	0	0	0	0	0	27	0	0	0	0	0
	15.305	0	28	0	0	0	0	18	41	0	0	0	0
	15.322	0	0	0	0	0	0	20	27	0	0	0	0
	15.339	0	53	48	0	0	0	28	0	28	0	0	0
	15.355	0	0	0	0	0	0	19	21	18	0	0	116
	15.372	66	50	0	0	0	0	0	0	0	0	0	0
	15.389	42	69	0	0	0	0	0	0	0	0	0	0
	15.406	76	46	0	0	0	0	0	0	0	0	0	0
	15.422	81	58	0	0	0	0	23	0	0	0	0	0
	15.439	54	54	0	0	0	0	0	0	0	35	0	0
	15.456	61	37	0	0	0	0	0	0	0	0	0	0
	15.472	0	24	0	0	0	0	0	0	0	0	0	0
	15.489	16	0	0	0	0	0	0	0	0	38	0	141
	15.506	0	0	0	0	0	0	0	0	0	44	0	94
	15.523	29	0	0	0	0	0	0	0	0	0	0	0
	15.539	19	0	0	0	0	0	0	0	0	0	0	0
	15.556	0	0	0	0	0	0	0	0	0	0	0	70
	15.573	0	0	0	0	0	0	0	0	0	58	0	41
	15.59	0	0	0	0	0	0	0	0	0	0	0	27
	15.606	0	0	52	0	0	0	0	0	0	0	0	0
	15.623	0	0	110	0	0	0	0	0	0	0	0	0
	15.64	0	0	85	0	0	0	0	0	0	0	0	0
	15.656	0	0	56	0	0	0	0	0	0	0	0	0
	15.673	0	0	37	0	0	0	0	0	0	0	0	0
	15.69	0	0	24	0	0	0	0	0	0	0	0	0
	15.707	0	0	16	0	0	0	0	0	0	165	0	0
	15.723	0	0	0	0	0	0	0	0	0	110	0	0
	15.74	0	0	0	0	0	0	0	0	0	73	0	0
	15.757	0	0	0	0	0	0	0	0	0	0	0	0
	15.773	0	0	0	0	0	0	0	0	0	0	0	0
	15.79	0	0	0	0	0	0	0	0	0	0	0	0
	15.807	0	0	0	0	0	0	0	0	0	0	0	0
	15.824	0	0	0	0	0	0	0	0	53	0	0	0
	15.84	0	0	0	0	0	0	0	0	0	0	0	0
	15.857	0	0	0	0	0	0	0	0	0	0	0	0
	15.874	0	0	0	0	0	0	0	0	0	0	0	0
	15.891	0	0	0	0	0	0	0	0	0	0	0	0
	15.907	0	0	0	0	0	0	0	0	0	0	0	0
	15.924	26	0	0	0	0	0	60	0	0	0	0	0
	15.941	17	0	0	0	0	0	40	0	0	0	0	0
	15.957	48	0	0	0	0	0	0	0	0	0	0	0
	15.974	0	0	34	0	0	0	40	0	0	0	0	0
	15.991	0	29	33	0	0	0	26	0	0	0	0	0
	16.008	112	0	22	0	0	0	0	0	0	0	0	0
	16.024	0	66	0	0	0	0	0	0	0	0	0	0
	16.041	49	86	0	0	0	0	21	0	0	0	0	0
	16.058	0	57	0	0	0	0	15	0	0	0	0	0
	16.075	0	0	0	0	0	0	0	64	62	0	0	0
	16.091	14	0	0	0	0	0	0	20	41	0	0	0
	16.108	16	0	0	0	0	0	0	28	27	64	0	0
	16.125	0	0	0	0	0	0	0	18	0	62	0	0
	16.141	0	0	0	0	0	0	0	0	0	70	0	0
	16.158	0	0	0	0	0	0	0	0	0	0	0	0
	16.175	0	0	0	0	0	0	0	0	0	0	0	0
	16.192	52	0	26	0	0	0	41	0	0	0	0	0
	16.208	0	0	17	0	0	0	0	0	0	0	0	0
	16.225	0	0	0	0	0	0	0	0	0	0	0	0
	16.242	0	0	0	0	0	0	0	0	0	0	0	0
	16.258	0	0	0	0	0	0	0	0	0	0	0	0
	16.275	0	0	0	0	0	0	0	0	0	0	0	0
	16.292	0	0	0	0	0	0	0	0	0	0	0	0
	16.309	0	0	0	0	0	0	0	0	0	0	0	0
	16.325	85	0	0	0	0	0	0	82	0	0	0	0
	16.342	0	0	0	0	0	0	0	54	0	0	0	0
	16.359	0	0	0	0	0	0	0	0	0	0	0	0
	16.376	0	0	0	0	0	0	0	0	24	0	0	0
	16.392	0	0	0	0	0	0	0	0	0	0	0	0
	16.409	68	0	48	0	0	0	0	0	0	0	0	0
	16.426	0	0	32	0	0	0	0	0	0	0	0	0
	16.442	73	0	0	0	0	0	0	0	0	0	0	0
	16.459	48	0	0	0	0	0	0	0	0	0	0	0
	16.476	32	38	0	0	0	0	37	66	0	0	0	0
	16.493	0	70	0	0	0	0	24	44	0	0	0	0
	16.509	0	46	0	0	0	0	16	0	0	0	0	0
	16.526	0	0	0	0	0	0	0	0	0	0	0	0
	16.543	0	0	0	0	0	0	0	0	0	0	0	0
	16.559	0	0	0	0	0	0	0	0	0	0	0	0
	16.576	0	0	0	0	0	0	0	0	69	0	0	0
	16.593	0	0	0	0	0	0	0	0	0	0	0	0
	16.61	0	0	0	0	0	0	0	0	0	0	0	0
	16.626	0	0	37	0	0	0	0	0	0	0	0	0
	16.643	0	0	0	0	0	0	0	0	0	0	0	0
	16.66	0	0	16	0	0	0	0	0	0	0	0	0
	16.677	0	0	0	0	0	0	0	30	0	0	0	0
	16.693	0	0	49	0	0	0	0	20	0	0	0	0
	16.71	0	0	0	0	0	0	0	0	0	0	0	0
	16.727	0	0	0	0	0	0	0	0	0	0	0	0
	16.743	0	0	0	0	0	0	65	0	0	0	0	0
	16.76	0	0	0	0	0	0	43	0	0	0	0	0
	16.777	0	0	0	0	0	0	28	0	0	0	0	0
	16.794	0	0	0	0	0	0	0	0	0	0	0	0
	16.81	62	0	0	0	0	0	0	0	44	0	0	0
	16.827	41	0	0	0	0	0	0	0	49	0	54	0
	16.844	0	0	0	0	0	0	0	0	0	0	0	0
	16.861	0	0	0	0	0	0	0	0	0	0	0	0
	16.877	0	44	0	0	0	0	0	82	0	0	0	0
	16.894	0	60	0	0	0	0	0	54	0	0	0	0
	16.911	11	40	33	0	0	0	0	36	0	0	0	0
	16.927	0	0	0	0	0	0	0	41	0	0	0	0
	16.944	0	0	0	0	0	0	0	27	0	0	0	0
	16.961	0	0	0	0	0	0	0	0	40	0	0	0
	16.978	0	0	0	0	0	0	49	94	26	0	0	0
	16.994	57	0	0	0	0	0	0	62	17	0	0	0
	17.011	0	0	0	0	0	0	0	41	11	0	0	0
	17.028	0	0	0	0	0	0	18	18	0	0	0	0
	17.044	0	0	41	0	0	0	0	0	0	0	0	0
	17.061	0	0	40	0	0	0	0	0	0	0	0	0
	17.078	0	0	0	0	0	0	0	0	0	0	0	0
	17.095	0	0	0	0	0	0	0	0	0	0	0	0
	17.111	0	0	0	0	0	0	0	0	0	0	0	0
	17.128	0	0	0	0	0	0	0	0	0	34	0	0
	17.145	0	22	0	0	0	0	0	0	0	22	0	0
	17.162	0	0	0	0	0	0	0	0	0	0	0	40
	17.178	40	0	0	0	0	0	0	0	0	0	0	0
	17.195	0	0	0	0	0	0	0	0	0	0	0	0
	17.212	0	0	0	0	0	0	33	0	0	0	0	0
	17.228	0	0	0	0	0	0	22	0	0	0	0	0
	17.245	0	0	0	0	0	0	66	0	22	0	0	0
	17.262	0	0	0	0	0	0	80	0	0	0	0	0
	17.279	0	0	0	0	0	0	64	0	0	0	0	0
	17.295	0	0	0	0	0	0	42	0	0	0	0	0
	17.312	0	0	0	0	0	0	28	0	0	0	0	0
	17.329	0	0	38	0	0	0	0	0	24	41	0	0
	17.346	0	0	25	0	0	0	108	0	0	0	0	0
	17.362	0	0	16	0	0	0	108	0	0	0	0	0
	17.379	0	0	0	0	0	0	0	0	0	0	0	0
	17.396	0	0	0	0	0	0	0	0	64	0	0	0
	17.412	0	0	0	0	0	0	0	0	42	0	0	0
	17.429	0	0	0	0	0	0	0	0	28	0	0	0
	17.446	0	0	0	0	0	0	0	0	0	0	0	0
	17.463	0	0	0	0	0	0	0	0	18	0	0	0
	17.479	0	0	0	0	0	0	0	0	0	0	0	0
	17.496	0	20	0	0	0	0	34	0	0	0	0	0
	17.513	0	13	0	0	0	0	22	0	0	0	0	78
	17.529	25	0	0	0	0	0	52	0	0	0	50	52
	17.546	0	0	0	0	0	0	34	0	0	0	0	0
	17.563	0	0	0	0	0	0	0	0	0	0	0	0
	17.58	0	0	0	0	0	0	0	0	0	0	0	0
	17.596	0	0	0	0	0	0	24	0	0	0	0	0
	17.613	0	0	34	0	0	0	0	0	0	0	29	0
	17.63	0	0	22	0	0	0	0	0	0	0	0	0
	17.647	0	0	34	0	0	0	18	0	60	0	50	0
	17.663	0	0	22	0	0	0	0	0	40	0	0	0
	17.68	0	0	79	0	0	0	0	0	26	0	0	0
	17.697	0	0	52	0	0	0	0	0	17	0	0	0
	17.713	97	0	34	0	0	0	0	0	0	0	95	0
	17.73	64	0	22	0	0	0	0	0	0	0	0	0
	17.747	0	0	0	0	0	0	0	0	0	0	0	0
	17.764	0	0	0	0	0	0	0	24	0	0	0	0
	17.78	0	0	0	0	0	0	0	0	0	0	0	0
	17.797	29	0	38	0	0	0	0	21	0	0	0	0
	17.814	40	48	25	0	0	0	0	14	0	0	0	0
	17.83	0	32	86	0	0	0	0	0	0	0	0	0
	17.847	0	21	57	0	0	0	68	0	0	0	0	0
	17.864	0	0	38	0	0	0	0	0	0	0	0	0
	17.881	0	0	90	0	0	0	0	0	0	0	0	0
	17.897	0	0	60	0	0	0	0	38	0	0	0	0
	17.914	0	0	74	0	0	0	0	25	0	0	0	0
	17.931	0	0	49	0	0	0	0	16	0	0	0	0
	17.948	0	0	46	0	0	0	0	0	34	0	0	0
	17.964	0	0	30	0	0	0	0	0	0	0	0	0
	17.981	14	0	20	0	0	0	45	0	0	0	0	0
	17.998	0	0	0	0	0	0	0	37	0	0	0	0
	18.014	0	47	0	0	0	0	0	84	21	0	0	0
	18.031	0	31	0	0	0	0	0	0	56	0	0	0
	18.048	0	20	0	0	0	0	0	0	37	0	0	0
	18.065	0	0	0	0	0	0	60	0	39	0	117	0
	18.081	0	0	0	0	0	0	40	130	26	0	78	0
	18.098	0	0	58	0	0	0	26	86	17	0	0	0
	18.115	12	0	38	0	0	0	0	57	82	0	0	0
	18.131	0	0	0	0	0	0	0	38	54	34	0	0
	18.148	0	0	0	0	0	0	0	25	36	0	0	0
	18.165	0	0	0	0	0	0	0	0	41	0	0	0
	18.182	0	0	0	0	0	0	0	0	27	0	0	0
	18.198	41	0	0	0	0	0	0	0	0	0	0	0
	18.215	27	0	0	0	0	0	0	86	0	0	0	0
	18.232	0	0	0	0	0	0	0	0	17	41	0	0
	18.249	12	0	0	0	0	0	0	0	11	27	0	0
	18.265	0	0	0	0	0	0	0	0	0	0	0	0
	18.282	0	0	32	0	0	0	0	0	0	0	0	0
	18.299	0	0	0	0	0	0	0	0	0	0	88	0
	18.315	0	0	54	0	0	0	0	0	0	0	0	0
	18.332	0	0	0	0	0	0	21	60	0	0	0	0
	18.349	0	33	27	0	0	0	29	40	0	0	0	0
	18.366	0	22	18	0	0	0	0	0	0	0	0	0
	18.382	0	0	0	0	0	0	0	0	0	0	0	0
	18.399	0	0	0	0	0	0	0	0	0	0	0	0
	18.416	0	0	0	0	0	0	0	0	0	0	0	0
	18.432	0	13	0	0	0	0	0	0	0	0	0	0
	18.449	0	0	0	0	0	0	0	0	0	0	0	0
	18.466	0	0	0	0	0	0	0	0	0	89	0	0
	18.483	0	64	0	0	0	0	90	0	0	0	0	0
	18.499	0	42	0	0	0	0	96	0	0	26	0	0
	18.516	21	28	0	0	0	0	64	0	0	0	0	0
	18.533	42	18	0	0	0	0	42	0	0	0	0	0
	18.55	28	12	0	0	0	0	28	0	0	0	0	0
	18.566	18	0	0	0	0	0	0	30	0	0	0	0
	18.583	0	0	0	0	0	0	62	45	0	0	0	0
	18.6	0	0	0	0	0	0	36	54	0	0	0	0
	18.616	0	14	94	0	0	0	24	34	0	0	0	0
	18.633	0	0	0	0	0	0	16	24	0	0	0	0
	18.65	22	0	0	0	0	0	29	16	0	0	0	0
	18.667	0	0	0	0	0	0	19	0	0	0	0	0
	18.683	0	0	0	0	0	0	12	42	0	0	0	0
	18.7	0	0	25	0	0	0	0	0	0	0	0	0
	18.717	0	20	16	0	0	0	0	41	14	0	0	0
	18.734	0	54	0	0	0	0	0	12	0	0	0	0
	18.75	0	0	0	0	0	0	0	0	0	0	0	0
	18.767	0	0	0	0	0	0	0	0	0	0	0	0
	18.784	0	0	0	0	0	0	0	0	0	0	0	0
	18.8	0	0	0	0	0	0	0	0	0	0	0	0
	18.817	0	0	0	0	0	0	0	0	0	0	0	0
	18.834	0	0	38	0	0	0	0	0	0	0	0	0
	18.851	0	0	62	0	0	0	0	0	0	0	0	84
	18.867	0	0	41	0	0	0	0	0	0	0	0	0
	18.884	0	0	27	0	0	0	0	0	0	0	0	37
	18.901	0	28	0	0	0	0	0	0	0	0	0	0
	18.917	0	45	0	0	0	0	0	76	57	0	0	0
	18.934	0	30	0	0	0	0	0	50	38	0	0	0
	18.951	0	0	0	0	0	0	0	33	25	34	0	0
	18.968	0	0	0	0	0	0	0	22	0	0	0	0
	18.984	50	0	0	0	0	0	0	0	0	0	0	0
	19.001	33	40	0	0	0	0	0	0	0	0	0	0
	19.018	0	46	0	0	0	0	12	0	54	0	0	0
	19.035	0	30	0	0	0	0	0	0	36	52	0	0
	19.051	0	20	0	0	0	0	0	0	0	34	0	0
	19.068	0	0	0	0	0	0	0	0	0	89	0	0
	19.085	0	0	0	0	0	0	0	0	71	0	0	0
	19.101	0	0	0	0	0	0	0	0	47	0	0	0
	19.118	0	0	0	0	0	0	0	0	0	0	0	0
	19.135	0	0	0	0	0	0	0	0	0	0	0	0
	19.152	0	0	0	0	0	0	0	0	0	0	0	0
	19.168	78	0	0	0	0	0	0	0	0	0	0	88
	19.185	52	0	0	0	0	0	0	0	0	0	0	80
	19.202	34	0	0	0	0	0	0	0	0	0	0	0
	19.218	0	0	0	0	0	0	0	0	0	0	0	0
	19.235	0	0	0	0	0	0	0	0	0	0	0	0
	19.252	0	0	0	0	0	0	0	0	0	0	0	0
	19.269	0	92	0	0	0	0	0	0	0	0	0	0
	19.285	89	61	0	0	0	0	56	0	20	0	0	0
	19.302	59	55	0	0	0	0	37	0	13	0	0	0
	19.319	39	36	37	0	0	0	0	0	0	0	0	0
	19.336	34	24	0	0	0	0	21	0	0	0	0	0
	19.352	22	16	14	0	0	0	0	0	17	0	0	0
	19.369	30	0	76	0	0	0	0	0	0	0	0	0
	19.386	0	0	0	0	0	0	0	0	0	0	0	0
	19.402	0	0	0	0	0	0	0	0	0	0	0	0
	19.419	52	0	0	0	0	0	0	42	0	0	0	0
	19.436	34	0	0	0	0	0	0	0	0	0	0	0
	19.453	0	0	0	0	0	0	0	0	0	0	0	0
	19.469	37	0	0	0	0	0	0	0	0	0	0	0
	19.486	81	0	49	0	0	0	0	0	0	0	0	0
	19.503	0	0	0	0	0	0	0	0	0	0	0	0
	19.52	0	0	49	0	0	0	0	0	0	0	0	40
	19.536	0	0	32	0	0	0	0	0	0	0	0	26
	19.553	0	73	21	0	0	0	0	0	0	0	0	0
	19.57	60	0	17	0	0	0	0	0	0	0	0	0
	19.586	40	32	11	0	0	0	0	42	0	0	0	0
	19.603	0	42	0	0	0	0	0	28	28	0	0	0
	19.62	0	28	0	0	0	0	0	25	18	0	0	0
	19.637	46	0	0	0	0	0	0	16	0	0	0	0
	19.653	0	0	0	0	0	0	0	0	88	0	0	0
	19.67	0	0	0	0	0	0	0	0	58	0	0	0
	19.687	0	0	0	0	0	0	0	0	38	0	0	0
	19.703	0	0	0	0	0	0	0	0	0	0	0	0
	19.72	0	0	0	0	0	0	0	0	0	0	0	0
	19.737	0	0	0	0	0	0	0	0	0	0	0	0
	19.754	0	0	0	0	0	0	17	0	0	0	0	0
	19.77	0	0	0	0	0	0	0	0	0	0	0	0
	19.787	0	0	0	0	0	0	0	0	34	0	0	0
	19.804	0	0	0	0	0	0	0	0	22	0	0	0
	19.821	0	0	0	0	0	0	0	0	0	0	0	0
	19.837	0	0	0	0	0	0	0	0	0	0	0	0
	19.854	0	0	0	0	0	0	0	0	0	0	0	0
	19.871	0	0	0	0	0	0	0	0	0	0	0	0
	19.887	0	0	0	0	0	0	0	0	0	0	0	0
	19.904	0	0	0	0	0	0	0	12	66	109	0	0
	19.921	0	0	0	0	0	0	0	0	25	0	0	0
	19.938	0	0	0	0	0	0	0	33	0	0	64	0
	19.954	0	0	0	0	0	0	0	22	0	0	106	0
	19.971	0	0	0	0	0	0	0	0	0	0	70	0
	19.988	0	0	0	0	0	0	0	0	0	0	46	0
	20.005	0	0	0	0	0	0	0	0	0	0	0	0
	20.021	0	0	0	0	0	0	0	20	0	0	0	0
	20.038	0	0	0	0	0	0	0	29	0	0	0	0
	20.055	0	0	0	0	0	0	0	19	0	0	0	0
	20.071	0	0	0	0	0	0	0	0	30	0	0	0
	20.088	0	0	0	0	0	0	0	0	20	0	0	0
	20.105	0	0	0	0	0	0	0	30	0	28	0	0
	20.122	0	0	0	0	0	0	0	0	0	0	28	0
	20.138	0	0	0	0	0	0	0	0	0	0	18	0
	20.155	0	0	0	0	0	0	0	0	0	0	0	0
	20.172	0	0	0	0	0	0	0	0	0	60	0	0
	20.188	0	0	0	0	0	0	0	0	40	0	0	0
	20.205	0	0	0	0	0	0	0	0	26	136	0	0
	20.222	0	0	0	0	0	0	0	0	0	0	0	0
	20.239	0	0	0	0	0	0	24	0	0	60	0	0
	20.255	49	0	0	0	0	0	85	70	0	0	0	0
	20.272	32	0	0	0	0	0	56	0	0	0	0	30
	20.289	37	0	0	0	0	0	37	29	0	0	0	20
	20.306	24	0	0	0	0	0	30	0	0	0	0	0
	20.322	0	0	0	0	0	0	20	0	0	0	0	0
	20.339	0	0	42	0	0	0	33	0	0	0	0	0
	20.356	94	0	28	0	0	0	0	78	0	0	0	0
	20.372	0	0	18	0	0	0	0	52	0	0	0	106
	20.389	0	0	0	0	0	0	0	0	0	0	0	0
	20.406	0	0	0	0	0	0	0	22	0	0	0	0
	20.423	38	0	28	0	0	0	0	0	0	0	0	0
	20.439	0	0	18	0	0	0	0	0	0	0	0	0
	20.456	48	0	0	0	0	0	0	0	0	0	0	0
	20.473	32	0	0	0	0	0	0	0	0	0	0	0
	20.489	0	0	0	0	0	0	0	0	0	0	0	0
	20.506	26	0	0	0	0	0	0	0	0	0	0	0
	20.523	17	0	0	0	0	0	0	0	0	0	0	0
	20.54	0	0	0	0	0	0	0	0	0	0	0	0
	20.556	0	0	0	0	0	0	0	0	0	76	0	0
	20.573	0	0	0	0	0	0	0	0	0	0	0	0
	20.59	0	0	0	0	0	0	0	0	0	0	0	0
	20.607	0	36	0	0	0	0	0	0	0	0	0	0
	20.623	0	28	48	0	0	0	0	0	0	0	20	0
	20.64	0	0	0	0	0	0	0	40	136	0	0	0
	20.657	33	0	81	0	0	0	0	26	90	0	88	60
	20.673	52	0	54	0	0	0	0	17	60	0	36	40
	20.69	34	0	36	0	0	0	0	11	46	0	0	0
	20.707	0	0	0	0	0	0	0	0	0	21	0	0
	20.724	0	0	0	0	0	0	0	0	0	0	44	0
	20.74	0	54	0	0	0	0	0	0	0	0	0	0
	20.757	0	0	0	0	0	0	0	0	0	0	0	0
	20.774	0	0	0	0	0	0	0	0	0	0	160	0
	20.79	0	0	0	0	0	0	0	0	0	0	106	0
	20.807	0	0	0	0	0	0	0	0	0	0	169	127

## Sheet: figure 3.d
Absorbance 595 nm
		no enzyme	lysozyme	YkfCCtr	YkfCCtr C172A
	1st	0.004	0.368	0.007	0.002
	2nd	0.005	0.364	0.004	0
	3rd	0.005	0.344	0.005	0

## Sheet: figure 7.a
OD 620 nm 18 hpi
		vehicle ctrl.	TriDAP 1.25 µg/mL	CHA 0.004 µg/mL	CHA 0.008 µg/mL	CHA 0.016 µg/mL	CHA 0.032 µg/mL
	1st	0.0766	0.2184	0.0831	0.0981	0.1204	0.1173
	2nd	0.0815	0.2193	0.1008	0.1095	0.1247	0.1267
	3rd	0.0938	0.3674	0.0992	0.1099	0.1427	0.1372
	4th	0.1062	0.3455	0.1038	0.0891	0.1385	0.1296

## Sheet: figure 7.b
OD 620 nm 24 hpi
		vehicle ctrl.	TriDAP 1.25 µg/mL	CHA 0.004 µg/mL	CHA 0.008 µg/mL	CHA 0.016 µg/mL	CHA 0.032 µg/mL
	1st	0.3926	0.7413	0.3527	0.4656	0.6192	0.588
	2nd	0.4853	0.9075	0.4035	0.5871	0.5542	0.5393
	3rd	0.3897	0.7676	0.4327	0.5372	0.6866	0.6439
	4th	0.4392	0.7702	0.5075	0.6001	0.6822	0.7047
	5th	0.3998	0.8536	0.4426	0.4725	0.6036	0.5991
	6th	0.4519	0.8192	0.44	0.3704	0.5822	0.5585

## Sheet: figure 8.b
Δlog10 OD 600 nm
		Empty vector pBAD24+			YkfCCpn			YkfCCpn C173A			NlpC/P60Ela			NlpC/P60Ela C193A			NlpC/P60Sne						NlpC/P60Sne C153A
	time [h]	1st	2nd	3rd	1st	2nd	3rd	1st	2nd	3rd	1st	2nd	3rd	1st	2nd	3rd	1st	2nd	3rd	4th	5th	6th	1st	2nd	3rd	4th	5th	6th
	0	0	0	0	0	0	0	0	0	0	0	0	0	0	0	0	0	0	0	0	0	0	0	0	0	0	0	0
	0.251	0.0018	0.0029	0.0025	0.0033	0.011	0.0064	0.0264	0.0266	0.0067	0.0227	0.0222	0.0187	0.0038	0.0116	0.0119	0.0211	0.0311	0.0135463	-0.00122656	0.0135463	0.00691866	-0.0101	-0.0024	-0.0504208	0.00928701	-0.00633458	0.00190147
	0.501	0.0184	0.0155	0.023	0.0204	0.0248	0.0213	0.0404	0.0426	0.0258	0.0794	0.0734	0.0705	0.0269	0.0307	0.0306	0.0444	0.056	0.0599494	0.0300799	0.0599494	0.040142	-0.0403	-0.0363	-0.052069	-0.0367623	-0.0457787	-0.0210845
	0.751056	0.0364	0.0348	0.0448	0.05	0.0521	0.0438	0.0581	0.0565	0.0511	0.1335	0.1299	0.1304	0.0566	0.0591	0.0621	0.0518	0.0685	0.0943223	0.0836204	0.0943223	0.102662	-0.0566	-0.0551	-0.0570513	-0.033646	-0.0491799	-0.0388466
	1.00106	0.0606	0.0512	0.055	0.0685	0.0717	0.0695	0.0712	0.0691	0.0813	0.1982	0.1912	0.1859	0.0849	0.0885	0.0861	0.0663	0.0906	0.157645	0.177489	0.157645	0.14643	-0.0708	-0.0705	-0.0669773	-0.026868	-0.0314085	-0.026317
	1.25108	0.0804	0.0636	0.0512	0.0896	0.0835	0.0959	0.0885	0.0842	0.1171	0.2379	0.2295	0.2269	0.1048	0.1023	0.0979	0.0887	0.1141	0.2076	0.246474	0.2076	0.196928	-0.0796	-0.0776	-0.12372	-0.0195926	-0.0415642	-0.0295687
	1.50111	0.1026	0.0837	0.0442	0.1098	0.107	0.1227	0.1054	0.0991	0.1451	0.2534	0.2411	0.2456	0.102	0.0971	0.1014	0.1089	0.145	0.265308	0.2818	0.265308	0.250194	-0.0859	-0.0822	-0.115043	-0.00578556	-0.0257101	-0.0453554
	1.75114	0.1232	0.1023	0.0588	0.1374	0.1233	0.1449	0.12	0.1151	0.1705	0.27	0.2589	0.2639	0.094	0.0909	0.1031	0.1326	0.1765	0.301245	0.318269	0.301245	0.295928	-0.0925	-0.0847	-0.107708	-0.0218028	-0.0165077	-0.0569316
	2.00117	0.1404	0.1188	0.0774	0.1574	0.1485	0.1686	0.136	0.1326	0.1886	0.285	0.2747	0.2833	0.0806	0.072	0.0921	0.1604	0.204	0.339087	0.362138	0.339087	0.341461	-0.0971	-0.0869	-0.0924926	-0.0369708	-0.0232906	-0.0701665
	2.25119	0.158	0.1378	0.0935	0.177	0.1658	0.1857	0.1447	0.1417	0.2047	0.315	0.298	0.3089	0.0771	0.0582	0.0834	0.1881	0.2393	0.374893	0.394073	0.374893	0.376675	-0.1014	-0.084	-0.103738	-0.0201942	-0.0479013	-0.0971959
	2.50122	0.1722	0.1514	0.1102	0.1933	0.1831	0.1996	0.1545	0.1543	0.2187	0.3353	0.3304	0.3336	0.0736	0.0543	0.0804	0.2203	0.2703	0.419661	0.41496	0.419661	0.397982	-0.1054	-0.0755	-0.115043	-0.0388522	-0.0677097	-0.0502483
	2.75125	0.1895	0.1728	0.1293	0.1995	0.1998	0.2184	0.1675	0.1637	0.2277	0.3583	0.3553	0.358	0.0728	0.0511	0.0813	0.2499	0.3049	0.43808	0.435466	0.43808	0.433511	-0.1076	-0.0664	-0.0508322	-0.0561622	-0.0240956	-0.0595465
	3.00128	0.1995	0.1843	0.1517	0.217	0.2178	0.2393	0.1803	0.1766	0.2421	0.3835	0.3869	0.3838	0.0803	0.0546	0.0852	0.2773	0.3331	0.470623	0.476888	0.470623	0.435841	-0.1098	-0.0705	-0.0317061	-0.0583478	0.0103565	-0.0206846
	3.25131	0.2127	0.2014	0.1727	0.2337	0.2351	0.2573	0.1945	0.1871	0.2554	0.4049	0.4072	0.4075	0.0844	0.054	0.0879	0.3053	0.3609	0.509296	0.469828	0.509296	0.466785	-0.1109	-0.0747	-0.0164186	-0.0605446	0.00322756	-0.0275336
	3.50133	0.2333	0.2184	0.1952	0.2489	0.2569	0.2711	0.2097	0.2023	0.2682	0.4225	0.4257	0.4293	0.0931	0.0569	0.0947	0.3335	0.3902	0.512082	0.502055	0.512082	0.483971	-0.1124	-0.0747	-0.034869	-0.0439096	-0.014927	0.0127688
	3.75136	0.2579	0.2406	0.2161	0.2624	0.275	0.2863	0.2286	0.2146	0.2793	0.4384	0.4393	0.444	0.0982	0.0588	0.1034	0.3613	0.4181	0.530466	0.551011	0.530466	0.496209	-0.1131	-0.073	-0.00312381	-0.0594449	-0.0123706	-0.0291609
	4.00139	0.2712	0.2567	0.2355	0.2708	0.2961	0.2988	0.2442	0.2281	0.2902	0.4503	0.4513	0.456	0.1031	0.0598	0.1066	0.3873	0.4416	0.536821	0.525478	0.536821	0.514816	-0.1135	-0.0705	0.0129865	-0.0563802	0.000761557	-0.0277366
	4.25142	0.2864	0.2736	0.2495	0.2792	0.317	0.3068	0.2572	0.2409	0.2974	0.4618	0.4586	0.4649	0.105	0.0591	0.1131	0.4164	0.4632	0.540986	0.552828	0.540986	0.504952	-0.1139	-0.0698	-0.0139537	-0.0667553	-0.0167057	-0.0236929
	4.50144	0.3129	0.2871	0.2636	0.2887	0.3391	0.3141	0.2699	0.2542	0.3072	0.4726	0.4709	0.4736	0.1091	0.0607	0.1134	0.4449	0.4783	0.560522	0.555855	0.560522	0.528047	-0.1142	-0.0702	-0.0370568	-0.062974	-0.0110003	-0.017697
	4.75147	0.3238	0.3033	0.2797	0.2951	0.3548	0.3236	0.2835	0.2662	0.3156	0.4812	0.477	0.4827	0.1129	0.0626	0.1162	0.4711	0.4899	0.556362	0.603763	0.556362	0.54301	-0.1142	-0.0726	-0.0384549	-0.0598844	-0.0113914	-0.0415642
	5.0015	0.342	0.3145	0.2946	0.3003	0.3673	0.3295	0.2907	0.2793	0.3235	0.4906	0.4838	0.4909	0.115	0.0661	0.1231	0.496	0.4999	0.54664	0.561367	0.54664	0.561032	-0.1146	-0.0751	-0.0166088	-0.0716981	-0.0196865	-0.0409356
	5.25153	0.351	0.3252	0.3098	0.3064	0.3783	0.3396	0.297	0.2914	0.3313	0.4983	0.492	0.501	0.1187	0.0714	0.1267	0.5196	0.5096	0.570924	0.550765	0.570924	0.57351	-0.1146	-0.0811	-0.00682781	-0.0854719	-0.0184917	-0.0293647
	5.50156	0.3636	0.336	0.3234	0.3095	0.3867	0.3494	0.3012	0.3036	0.338	0.5076	0.5018	0.5106	0.1222	0.0767	0.1332	0.54	0.516	0.571444	0.564812	0.571444	0.572493	-0.1146	-0.0876	-0.0348689	-0.0857051	-0.017102	-0.03843
	5.75158	0.3725	0.3459	0.334	0.3189	0.3881	0.3578	0.303	0.3108	0.3454	0.5153	0.5097	0.5194	0.1229	0.0809	0.1372	0.5572	0.5203	0.568318	0.5842	0.568318	0.575873	-0.1142	-0.0928	-0.0432827	-0.0908698	-0.0186906	-0.0332561
	6.00161	0.3792	0.3547	0.342	0.3269	0.3917	0.3664	0.3055	0.3184	0.3519	0.5228	0.5172	0.5283	0.1268	0.087	0.1404	0.5718	0.5225	0.572768	0.573448	0.572768	0.573002	-0.1139	-0.0957	-0.0287617	-0.0915788	-0.0188896	-0.0380138

## Sheet: figure 9.a
Foldchange
	time [h]	mreBEla				nlpCEla				mreBSne				nlpCSne
		1st	2nd	3rd	4th	1st	2nd	3rd	4th	1st	2nd	3rd	4th	1st	2nd	3rd	4th
	8	41.5549	32.8871	16.1647	46.4129	18.2275	43.2431	39.3889	n.d.	0	0	0	0	0.769275	0	0	0
	16	64.5013	65.4107	29.7852	51.2266	48.3863	61.502	41.6596	26.2256	0	0	0	0	0.951964	1.40336	0.341311	0.733089
	24	35.8615	31.024	8.63594	14.8187	35.9547	41.9494	17.6903	18.4104	8.5554	16.8963	4.98342	n.d.	3.10072	1.12736	0.286189	0.749827
	48	16.4958	16.0954	3.3537	6.35204	27.7576	27.4293	5.2112	6.22413	1.69688	1.50595	1.6006	1.601	0.558768	0.658574	0.631948	0.677546
	72	1	1	1	1	1	1	1	1	1	1	1	1	1	1	1	1
